# Supplementary material for: Augmentation of curved tip of left-sided double-lumen tubes to reduce right bronchial misplacement: A randomized controlled trial
Source: PLoS One. 2019 Jan 15;14(1):e0210711. doi: 10.1371/journal.pone.0210711 (PMC6333363; doi:10.1371/journal.pone.0210711)
Supplement: S1 Dataset — (XLSX) [file pone.0210711.s004.xlsx]

## Sheet: data
gr	sex	age	wt	ht	bmi	asa	lbd	rbd	intubator	cormack	rot	small	position	op	antime	mv	pca	size	bronch	intutime	intuno	vc	vci	trach	trachi	carina	carinai	lb	lbi	rb	rbi	aw	st1	sti1	st2	sti2	st3	sti3	st	hs1	hsi1	hs2	hsi2	hs3	hsi3	hs
1	2	85	47.75	141.2	23.9499	2	8.5	8.9	2	2	1	1	1	1	61	1	1	32	1	39.79	1	2	1	0	0	0	0	4	1	0	0	1	0	0	0	0	0	0	0	0	0	0	0	0	0	0
1	2	76	58.1	145.2	27.5577	3	8.5	8.9	2	1	1	1	1	1	62	1	1	32	1	21	1	0	0	0	0	0	0	0	0	0	0	0	0	0	0	0	0	0	0	0	0	0	0	0	0	0
1	2	65	50.6	147	23.4162	2	10.1	8.95	2	1	1	1	1	1	124	1	1	35	1	17.4	1	2	1	0	0	0	0	4	1	0	0	1	0	0	0	0	0	0	0	0	0	0	0	0	0	0
1	2	56	61.2	156.4	25.0195	1	9.98	9	2	1	1	1	1	1	113	1	1	35	1	18.19	1	0	0	0	0	0	0	0	0	0	0	0	0	0	0	0	0	0	0	0	0	0	0	0	0	0
1	2	52	57.5	157.5	23.1796	1	9.86	9.05	2	1	1	1	2	1	75	1	1	35	1	22.5	1	1	1	1	1	0	0	3	1	0	0	1	1	1	1	1	0	0	1	1	1	0	0	0	0	1
1	2	69	62.4	147.6	28.6426	2	8.83	9.1	2	1	1	1	1	1	85	1	1	32	1	18.31	1	0	0	0	0	0	0	0	0	0	0	0	0	0	0	0	0	0	0	0	0	0	0	0	0	0
2	2	68	63.9	142	31.6901	1	8.5	9.1	4	2	1	1	3	3	220	1	1	32	2	39	3	1	1	1	1	0	0	3	1	0	0	1	2	1	1	1	0	0	1	1	1	1	1	1	1	1
2	2	72	45.9	147.7	21.0403	3	9.8	9.12	2	1	1	1	1	1	124	1	1	35	1	37	1	4	1	4	1	3	1	4	1	1	1	1	3	1	3	1	2	1	1	2	1	2	1	2	1	1
2	2	64	53	148	24.1965	3	9.88	9.14	5	1	1	1	2	4	283	1	0	35	1	33	1	0	0	0	0	0	0	1	1	0	0	1	0	0	0	0	0	0	0	0	0	0	0	0	0	0
1	2	63	49.65	158	19.8886	2	8.69	9.15	2	1	1	1	2	1	48	1	1	32	1	19	1	0	0	0	0	0	0	0	0	0	0	0	0	0	0	0	0	0	0	0	0	0	0	0	0	0
2	2	76	49.3	148.8	22.2659	2	8.5	9.16	4	1	1	1	2	1	69	1	1	32	1	18.47	1	0	0	1	1	0	0	2	1	0	0	1	2	1	2	1	2	1	1	2	1	2	1	1	1	1
2	2	69	54.5	150.05	24.2061	2	8.52	9.18	1	1	1	1	2	1	71	1	1	32	1	25.47	1	0	0	0	0	0	0	0	0	0	0	0	0	0	0	0	0	0	0	0	0	0	0	0	0	0
1	2	61	44.3	149	19.9541	2	8.5	9.2	3	2	1	1	2	1	365	1	1	32	1	32.28	1	0	0	0	0	0	0	1	1	0	0	1	0	0	0	0	0	0	0	0	0	0	0	0	0	0
2	2	63	54.7	150.7	24.0858	2	8.54	9.2	1	2	1	1	2	1	73	1	1	32	1	34	1	1	1	1	1	0	0	3	1	0	0	1	2	1	1	1	0	0	1	1	1	0	0	0	0	1
2	2	70	59.35	151	26.0296	2	9.94	9.22	5	1	1	1	1	4	355	1	2	35	1	44.5	2	1	1	1	1	0	0	2	1	0	0	1	2	1	2	1	2	1	1	2	1	1	1	0	0	1
2	2	54	50.95	151.9	22.0815	1	10	9.24	2	2	1	1	1	1	154	1	1	35	1	46	1	0	0	0	0	0	0	1	1	0	0	1	0	0	0	0	0	0	0	0	0	0	0	0	0	0
1	2	55	55.1	153.4	23.4154	2	8.5	9.25	1	1	1	1	1	1	60	1	1	32	2	25	1												0	0	1	1	0	0	1	0	0	0	0	0	0	0
2	2	70	67	152.3	28.8852	1	10.06	9.26	2	1	1	1	2	1	202	1	1	35	1	38.4	1	1	1	0	0	0	0	4	1	0	0	1	1	1	1	1	0	0	1	1	1	0	0	0	0	1
2	2	22	51.6	152.6	22.1585	1	10.12	9.28	4	1	1	1	1	1	117	1	1	35	2	19.94	1	1	1	3	1	0	0	3	1	0	0	1	1	1	1	1	0	0	1	1	1	1	1	0	0	1
1	2	52	66.1	159	26.1461	1	8.52	9.3	1	1	1	1	1	1	63	1	1	32	2	29	1	0	0	0	0	0	0	2	1	0	0	1	0	0	0	0	0	0	0	0	0	0	0	0	0	0
2	2	79	52.3	152.7	22.4297	2	8.56	9.3	5	1	1	1	3	3	247	2	1	32	1	28.4	2	1	1	1	1	0	0	3	1	0	0	1	0	0	0	0	0	0	0	0	0	0	0	0	0	0
2	2	68	70.5	153	30.1166	1	8.58	9.33	4	2	1	1	3	3	256	2	1	32	2	42.6	3	1	1	1	1	0	0	3	1	0	0	1	2	1	1	1	0	0	1	1	1	1	1	1	1	1
1	2	51	43.25	149.1	19.455	3	8.5	9.35	4	1	1	1	2	2	350	1	2	32	1	15.5	1	4	1	1	1	3	1	4	1	2	1	1	0	0	1	1	0	0	1	0	0	0	0	0	0	0
2	2	57	55.6	153.2	23.6896	2	10.22	9.36	3	1	1	1	1	1	129	1	1	35	1	19.41	1	0	0	2	1	0	0	3	1	0	0	1	1	1	1	1	1	1	1	1	1	1	1	0	0	1
2	2	71	75.6	154.4	31.7123	3	10.28	9.39	3	1	1	1	1	2	145	1	2	35	1	24	1	0	0	0	0	0	0	0	0	0	0	0	0	0	0	0	0	0	0	0	0	0	0	0	0	0
1	2	42	56.55	160.1	22.0623	1	10.64	9.4	5	1	2	1	2	2	357	1	2	35	1	34.9	2	0	0	0	0	1	1	4	1	0	0	1	0	0	0	0	0	0	0	0	0	0	0	0	0	0
2	2	51	47.9	154.6	20.0409	3	8.6	9.42	5	3	1	1	1	2	286	1	2	32	1	34	2	0	0	0	0	0	0	1	1	0	0	1	0	0	0	0	0	0	0	0	0	0	0	0	0	0
1	2	77	46.55	149.6	20.7997	1	8.54	9.45	3	1	1	1	2	1	366	1	1	32	1	39.9	1	2	1	1	1	2	1	3	1	0	0	1	0	0	0	0	0	0	0	1	1	1	1	0	0	1
2	2	33	50	154.7	20.8925	2	8.62	9.45	2	1	1	1	2	1	75	1	1	32	1	21	1	0	0	2	1	0	0	3	1	0	0	1	1	1	1	1	1	1	1	0	0	1	1	1	1	1
2	2	77	55.2	155.1	22.9464	3	8.64	9.48	2	2	1	1	2	1	77	1	1	32	1	32.47	1	0	0	0	0	0	0	1	1	0	0	1	0	0	0	0	0	0	0	0	0	0	0	0	0	0
1	1	70	65.65	160.7	25.4216	2	10.37	9.5	5	2	1	1	1	1	147	1	1	35	2	19	1	0	0	0	0	0	0	4	1	1	1	1	0	0	0	0	0	0	0	0	0	0	0	0	0	0
2	2	63	70.9	156.4	28.985	2	8.66	9.51	5	1	1	1	2	2	176	1	2	32	1	46	3	2	1	1	1	1	1	3	1	0	0	1	2	1	2	1	1	1	1	2	1	0	0	0	0	1
2	2	34	50.45	156.4	20.6247	1	10.6	9.54	3	2	1	1	2	2	158	1	2	35	1	18.2	1	1	1	1	1	0	0	3	1	0	0	1	2	1	2	1	2	1	1	2	1	2	1	1	1	1
1	2	68	55	150.3	24.347	2	8.56	9.55	1	1	1	1	2	1	367	1	1	32	2	18.84	1	0	0	1	1	1	1	3	1	0	0	1	0	0	0	0	0	0	0	0	0	0	0	0	0	0
2	2	56	55.8	156.4	22.8119	2	10.46	9.57	2	1	1	1	1	1	151	1	1	35	1	22.38	1	1	1	1	1	2	1	3	1	0	0	1	1	1	1	1	0	0	1	0	0	0	0	0	0	0
1	2	66	61.1	154.4	25.6299	2	9.25	9.6	3	1	1	1	1	2	136	2	2	32	1	23	1												0	0	1	1	0	0	1	0	0	0	0	0	0	0
2	2	47	53.4	157.4	21.5542	2	10.64	9.6	2	1	1	1	2	1	147	1	1	35	1	36.37	1	1	1	1	1	1	1	3	1	0	0	1	1	1	1	1	0	0	1	0	0	0	0	0	0	0
2	2	58	46.95	157.5	18.9267	1	10.76	9.63	2	2	1	1	1	1	178	1	1	35	1	13.2	1	0	0	1	1	0	0	2	1	0	0	1	1	1	1	1	0	0	1	1	1	1	1	0	0	1
1	2	58	50.1	152.7	21.4862	2	8.97	9.65	1	1	1	1	3	1	238	1	1	32	2	35.64	1	0	0	0	0	0	0	1	1	0	0	1	0	0	0	0	0	0	0	0	0	0	0	0	0	0
2	2	70	58	158	23.2335	2	10.12	9.66	5	1	1	1	1	1	199	1	1	35	1	28	1	0	0	0	0	0	0	0	0	0	0	0	0	0	0	0	0	0	0	0	0	0	0	0	0	0
2	2	55	58.35	158.1	23.3441	2	10.14	9.69	2	1	1	1	4	1	296	1	1	35	1	24.69	1	1	1	1	1	0	0	3	1	0	0	1	1	1	1	1	0	0	1	0	0	0	0	0	0	0
1	2	56	48.85	150.5	21.5671	1	10.52	9.7	2	1	2	1	1	1	151	1	1	35	1	43.32	2	0	0	1	1	0	0	3	1	0	0	1	0	0	0	0	0	0	0	0	0	0	0	0	0	0
2	2	46	62.1	158.7	24.6569	1	10.16	9.72	3	1	2	1	1	1	120	1	1	35	1	39.5	1	2	1	1	1	2	1	4	1	0	0	1	0	0	1	1	0	0	1	0	0	0	0	0	0	0
1	2	40	66.8	162	25.4534	1	10.25	9.75	4	1	1	1	1	1	144	1	1	35	1	32.6	1	0	0	0	0	0	0	0	0	0	0	0	1	1	1	1	1	1	1	0	0	0	0	0	0	0
2	2	65	54.5	159.7	21.3691	2	10.18	9.75	3	1	2	1	1	1	123	1	1	35	1	41.06	1	0	0	0	0	0	0	1	1	0	0	1	0	0	0	0	0	0	0	0	0	0	0	0	0	0
2	2	37	76	161	29.3199	1	10.2	9.78	4	1	1	1	1	1	127	1	1	35	1	28.51	1	0	0	0	0	0	0	1	1	0	0	1	0	0	0	0	0	0	0	0	0	0	0	0	0	0
1	2	83	54	143	26.4072	3	10.16	9.8	2	2	1	1	1	1	135	1	1	35	1	20	1	3	1	3	1	0	0	3	1	0	0	1	3	1	3	1	1	1	1	0	0	1	1	0	0	1
2	2	27	55.6	161.8	21.2382	1	10.24	9.81	3	1	1	1	1	2	196	1	2	35	1	27	1	0	0	0	0	0	0	0	0	0	0	0	0	0	0	0	0	0	0	0	0	0	0	0	0	0
2	2	62	48.8	148.4	22.1591	2	8.68	9.84	1	2	1	1	1	2	144	1	2	32	1	40.2	1	1	1	1	1	0	0	3	1	0	0	1	1	1	1	1	0	0	1	1	1	1	1	1	1	1
1	1	65	62.4	164.7	23.0037	3	10.9	9.85	2	1	1	1	2	1	110	1	1	35	1	14	1	0	0	0	0	0	0	0	0	0	0	0	0	0	0	0	0	0	0	0	0	0	0	0	0	0
2	2	61	66.7	152.4	28.7181	3	8.7	9.87	2	2	1	1	2	2	147	1	2	32	1	38.5	1	0	0	1	1	0	0	1	1	0	0	1	0	0	0	0	0	0	0	0	0	0	0	0	0	0
1	2	52	51.15	162.6	19.3466	1	8.58	9.9	3	2	1	1	2	1	368	1	1	32	1	62	2	1	1	0	0	0	0	1	1	0	0	1	0	0	0	0	0	0	0	0	0	0	0	0	0	0
2	1	64	74.3	164.3	27.5241	3	10.28	9.9	4	1	1	1	2	1	128	1	1	35	1	17	1												3	1	3	1	3	1	1	3	1	1	1	0	0	1
2	2	52	53.8	150	23.9111	1	8.84	9.93	2	2	1	1	1	2	301	1	2	32	1	14.7	1	0	0	0	0	0	0	1	1	0	0	1	1	1	1	1	1	1	1	1	1	1	1	0	0	1
1	1	60	58.6	165	21.5243	2	11.5	9.95	3	2	1	2	1	1	57	1	1	35	1	32	1												0	0	0	0	0	0	0	1	1	1	1	1	1	1
1	2	39	55.25	155	22.9969	1	9.95	9.95	2	2	1	1	1	2	116	2	2	35	1	31.5	1	2	1	1	1	2	1	4	1	0	0	1	2	1	2	1	1	1	1	2	1	0	0	0	0	1
2	2	53	48.35	155.5	19.9957	3	10.3	9.96	3	2	1	1	2	1	129	1	1	35	1	31.15	1	0	0	0	0	0	0	1	1	0	0	1	0	0	0	0	0	0	0	0	0	0	0	0	0	0
2	1	71	49.5	154.6	20.7103	3	10.32	9.99	3	2	1	1	1	1	138	1	1	35	1	38.25	1	0	0	0	0	0	0	1	1	0	0	1	0	0	0	0	0	0	0	0	0	0	0	0	0	0
1	1	74	58.35	162.3	22.1515	1	10.13	10	2	1	1	1	1	2	306	1	2	35	1	20	1	0	0	0	0	0	0	0	0	0	0	0	0	0	0	0	0	0	0	0	0	0	0	0	0	0
2	2	60	52.6	152.7	22.5584	2	8.9	10.02	5	3	1	1	2	1	91	1	1	32	1	28.3	2	1	1	1	1	0	0	3	1	0	0	1	2	1	1	1	0	0	1	0	0	0	0	0	0	0
2	2	75	48.8	140	24.898	2	9	10.05	2	1	1	1	1	1	73	1	1	32	1	32.58	1	3	1	2	1	0	0	3	1	0	0	1	2	1	2	1	1	1	1	2	1	2	1	2	1	1
1	2	70	59.45	151	26.0734	3	8.89	10.05	2	1	1	1	1	1	86	1	1	32	1	23	1	0	0	0	0	0	0	1	1	0	0	1	0	0	0	0	0	0	0	0	0	0	0	0	0	0
2	2	80	51.4	140.7	25.9642	3	10.34	10.08	2	1	1	1	1	1	139	1	1	35	1	22.22	1	0	0	1	1	0	0	2	1	0	0	1	1	1	1	1	0	0	1	0	0	0	0	0	0	0
1	1	72	68.3	161.9	26.0572	2	10.9	10.1	1	2	1	1	1	1	176	1	1	35	2	48.5	2	2	1	1	1	2	1	4	1	0	0	1	2	1	2	1	1	1	1	1	1	0	0	0	0	1
2	2	61	48.45	153.5	20.5626	2	10.36	10.11	2	1	1	1	3	3	194	1	1	35	1	31.3	1	0	0	1	1	0	0	2	1	0	0	1	0	0	0	0	0	0	0	0	0	0	0	0	0	0
2	2	56	63.65	152.7	27.2973	2	9.02	10.14	1	1	1	1	3	1	285	1	1	32	1	26.6	1	1	1	1	1	0	0	3	1	0	0	1	1	1	1	1	0	0	1	0	0	0	0	0	0	0
1	2	57	54.85	154.3	23.038	3	10.08	10.15	1	1	1	1	1	1	121	1	1	35	2	33.4	1	0	0	0	0	0	0	1	1	0	0	1	0	0	0	0	0	0	0	0	0	0	0	0	0	0
2	2	52	65	161.6	24.8903	1	9.06	10.17	5	1	1	1	1	1	55	1	1	32	1	51.5	2	3	1	2	1	0	0	3	1	0	0	1	3	1	2	1	1	1	1	2	1	2	1	2	1	1
1	2	62	79.6	164.4	29.4516	1	10.01	10.2	2	1	1	1	2	1	77	1	1	35	1	20.72	1	0	0	0	0	0	0	0	0	0	0	0	0	0	0	0	0	0	0	0	0	0	0	0	0	0
2	2	53	52	156	21.3675	1	9.1	10.2	2	2	1	1	1	2	319	1	2	32	1	34.69	1	1	1	1	1	0	0	2	1	0	0	1	1	1	1	1	0	0	1	0	0	0	0	0	0	0
2	1	59	50.15	156.3	20.5283	2	10.4	10.23	4	1	1	1	1	1	145	1	1	35	1	29.75	1	0	0	1	1	0	0	2	1	0	0	1	1	1	1	1	0	0	1	1	1	1	1	0	0	1
1	2	72	69.6	151.9	30.1643	2	8.68	10.25	2	1	1	1	2	1	46	1	1	32	1	23	1	3	1	1	1	0	0	4	1	0	0	1	1	1	1	1	0	0	1	1	1	1	1	0	0	1
2	2	43	50.95	160.8	19.7048	2	9.1	10.26	2	2	1	1	2	1	109	1	1	32	1	16.4	1	0	0	0	0	0	0	1	1	0	0	1	0	0	0	0	0	0	0	0	0	0	0	0	0	0
2	2	72	57.9	148	26.4335	2	8.8	10.29	5	3	1	1	2	2	185	2	2	32	1	28	3	2	1	1	1	0	0	3	1	0	0	1	2	1	2	1	1	1	1	0	0	0	0	0	0	0
1	2	54	61	151.2	26.6825	1	8.6	10.3	5	1	1	1	1	1	70	1	1	32	1	22	1	0	0	0	0	0	0	0	0	0	0	0	0	0	0	0	0	0	0	0	0	0	0	0	0	0
2	2	58	52	153	22.2137	1	10.38	10.32	4	1	1	1	2	1	135	1	1	35	1	26	1	0	0	0	0	0	0	0	0	0	0	0	0	0	0	0	0	0	0	0	0	0	0	0	0	0
1	2	61	55.6	153.7	23.5357	2	10.21	10.35	5	3	1	1	1	1	142	1	1	35	1	22	2	0	0	0	0	0	0	1	1	0	0	1	0	0	0	0	0	0	0	0	0	0	0	0	0	0
2	2	56	46	148.1	20.9724	2	10.44	10.35	2	1	1	1	1	1	149	1	1	35	1	31.97	1	3	1	2	1	0	0	3	1	0	0	1	2	1	2	1	1	1	1	0	0	0	0	0	0	0
2	2	64	62.3	148.3	28.3273	2	10.48	10.38	2	1	1	1	1	1	155	1	1	35	1	18.1	1	4	1	4	1	3	1	4	1	0	0	1	0	0	1	1	0	0	1	0	0	0	0	0	0	0
1	1	35	56	156	23.0112	1	9.33	10.4	3	1	1	1	1	1	103	1	1	32	1	18	1	0	0	1	1	0	0	1	1	0	0	1	1	1	1	1	1	1	1	2	1	2	1	0	0	1
2	2	46	56.85	153.1	24.2538	2	10.5	10.41	2	1	1	1	2	1	143	1	1	35	1	29.59	1	0	0	0	0	0	0	1	1	0	0	1	0	0	0	0	0	0	0	0	0	0	0	0	0	0
1	2	47	58.4	159	23.1004	2	10.12	10.42	3	1	1	1	1	1	129	1	1	35	1	35.16	1	0	0	0	0	0	0	1	1	0	0	1	0	0	0	0	0	0	0	0	0	0	0	0	0	0
1	2	45	49.4	162	18.8234	1	10.8	10.42	3	1	1	1	1	1	162	1	1	35	1	20.37	1	0	0	0	0	0	0	0	0	0	0	0	0	0	0	0	0	0	0	0	0	0	0	0	0	0
1	1	39	60	160	23.4375	1	11.64	10.4333	5	3	1	1	1	1	238	1	1	37	1	53.3	2	1	1	1	1	0	0	3	1	0	0	1	0	0	0	0	0	0	0	0	0	0	0	0	0	0
2	2	67	54.45	148.2	24.7914	2	8.83	10.44	4	1	1	1	1	2	292	1	2	32	1	41.15	1	1	1	0	0	3	1	4	1	1	1	1	0	0	0	0	0	0	0	0	0	0	0	0	0	0
1	2	70	67.5	156.7	27.4894	2	8.62	10.44	2	1	1	1	2	1	371	1	1	32	1	16.5	1	1	1	1	1	1	1	3	1	0	0	1	1	1	1	1	0	0	1	1	1	2	1	1	1	1
1	1	68	63.4	159.5	24.9211	2	10.8	10.45	2	1	1	1	1	1	159	1	1	35	1	42.2	2	0	0	3	1	0	0	3	1	0	0	1	1	1	1	1	1	1	1	2	1	0	0	0	0	1
1	1	73	55.8	158.3	22.2675	2	12.14	10.46	1	1	1	1	2	1	170	1	1	37	1	19.8	1	0	0	0	0	0	0	0	0	0	0	0	0	0	0	0	0	0	0	0	0	0	0	0	0	0
2	2	58	65	149	29.278	1	8.83	10.47	4	1	1	1	2	1	83	1	1	32	1	14.5	1	1	1	3	1	0	0	3	1	0	0	1	2	1	2	1	2	1	1	2	1	2	1	1	1	1
1	2	51	51.9	160.8	20.0722	3	12.16	10.48	5	2	1	1	2	1	173	1	1	37	1	28	2	1	1	1	1	0	0	2	1	0	0	1	1	1	1	1	0	0	1	1	1	2	1	2	1	1
1	1	79	50.6	168.3	17.8641	1	11.68	10.4833	2	1	1	1	3	1	241	1	1	37	2	44.94	2	0	0	0	0	0	0	1	1	0	0	1	1	1	1	1	0	0	1	1	1	2	1	2	1	1
1	2	59	59.2	155.7	24.4199	2	9.2	10.5	2	1	1	1	2	1	65	1	1	32	1	29.9	1	0	0	0	0	0	0	0	0	0	0	0	0	0	0	0	0	0	0	0	0	0	0	0	0	0
2	2	70	73.9	155.1	30.72	2	8.83	10.5	2	1	1	1	1	1	67	1	1	32	1	25.15	1	0	0	0	0	0	0	1	1	0	0	1	0	0	0	0	0	0	0	0	0	0	0	0	0	0
1	2	64	49	155	20.3954	2	8.74	10.5	3	2	1	1	1	1	80	1	1	32	1	38	1	0	0	4	1	0	0	1	1	0	0	1	0	0	0	0	0	0	0	0	0	0	0	0	0	0
1	2	75	50.55	153.9	21.3424	1	8.76	10.5	2	1	1	1	1	1	83	1	1	32	1	32.9	1	0	0	0	0	0	0	0	0	0	0	0	0	0	0	0	0	0	0	0	0	0	0	0	0	0
1	1	56	99	172.6	33.2318	2	12.18	10.5	2	1	1	1	2	1	174	1	1	37	1	21.69	2	0	0	0	0	0	0	1	1	0	0	1	1	1	1	1	0	0	1	1	1	2	1	2	1	1
1	2	59	58.1	156.6	23.6915	2	10.1	10.5	2	3	1	1	2	1	230	1	1	35	1	27	1	0	0	0	0	1	1	1	1	1	1	1	0	0	0	0	0	0	0	0	0	0	0	0	0	0
1	2	85	52	141	26.1556	3	11.06	10.5	5	1	1	1	1	1	252	1	1	35	1	19	1	0	0	1	1	0	0	3	1	0	0	1	0	0	0	0	0	0	0	0	0	0	0	0	0	0
1	2	64	54.95	160.4	21.3579	1	9.05	10.52	4	1	1	1	1	1	95	1	1	32	1	16.5	1	1	1	1	1	0	0	1	1	0	0	1	1	1	1	1	0	0	1	0	0	0	0	0	0	0
1	2	65	72	161	27.7767	2	12.2	10.52	4	1	1	1	1	1	284	1	1	37	1	49.98	2	0	0	0	0	0	0	1	1	0	0	1	0	0	0	0	0	0	0	0	0	0	0	0	0	0
1	1	53	64.1	164.3	23.7456	1	11.7	10.5333	4	2	1	1	1	1	274	1	1	37	1	53	3	0	0	1	1	0	0	2	1	0	0	1	0	0	0	0	0	0	0	0	0	0	0	0	0	0
1	2	55	51.9	154.9	21.6304	3	8.63	10.54	3	1	1	1	2	2	353	1	2	32	1	15.8	1	2	1	0	0	0	0	4	1	0	0	1	0	0	0	0	0	0	0	0	0	0	0	0	0	0
1	2	25	39	151.6	16.9694	1	9.8	10.55	2	1	1	1	1	1	109	1	1	35	1	17	1	0	0	0	0	0	0	0	0	0	0	0	0	0	0	0	0	0	0	0	0	0	0	0	0	0
2	2	61	48.6	146.4	22.6754	2	10.52	10.55	2	1	2	1	1	2	119	1	2	35	1	33.5	1	0	0	0	0	0	0	1	1	0	0	1	0	0	0	0	0	0	0	0	0	0	0	0	0	0
1	1	79	59	159	23.3377	1	8.64	10.56	4	1	1	1	2	1	45	1	1	32	1	21.25	1	0	0	0	0	0	0	0	0	0	0	0	0	0	0	0	0	0	0	0	0	0	0	0	0	0
1	1	72	64.3	166	23.3343	2	10.94	10.56	3	1	1	1	1	1	194	1	1	35	1	22.6	1	4	1	4	1	2	1	4	1	0	0	1	3	1	3	1	2	1	1	2	1	2	1	0	0	1
1	2	62	38	153.1	16.2119	1	8.65	10.58	4	1	1	1	1	1	74	1	1	32	1	31.7	1	0	0	0	0	0	0	1	1	0	0	1	0	0	0	0	0	0	0	0	0	0	0	0	0	0
1	1	77	70.95	167.6	25.2583	1	11.72	10.5833	2	1	1	1	1	1	241	1	1	37	1	30.8	1	0	0	0	0	0	0	1	1	0	0	1	0	0	0	0	0	0	0	0	0	0	0	0	0	0
1	2	67	69.7	157.6	28.0621	2	8.6	10.6	1	1	1	1	1	1	69	1	1	32	1	23.4	1	0	0	0	0	0	0	1	1	0	0	1	0	0	0	0	0	0	0	0	0	0	0	0	0	0
2	2	33	53	153	22.6409	2	8.9	10.6	5	2	1	1	1	1	69	1	1	32	1	36.1	2	2	1	1	1	2	1	4	1	0	0	1	3	1	1	1	0	0	1	0	0	0	0	0	0	0
1	2	54	57.4	167	20.5816	1	8.62	10.6	1	1	1	1	1	1	72	1	1	32	1	44.31	2	0	0	1	1	1	1	3	1	0	0	1	0	0	0	0	0	0	0	0	0	0	0	0	0	0
1	2	84	53	142	26.2845	2	10.06	10.6	1	1	1	1	3	3	96	1	1	35	1	35.3	1	0	0	0	0	1	1	1	1	0	0	1	0	0	0	0	0	0	0	0	0	0	0	0	0	0
1	2	32	48	163.4	17.9778	1	9.2	10.6	3	1	1	1	4	1	249	1	1	32	2	31.8	1	0	0	0	0	0	0	0	0	0	0	0	0	0	0	0	0	0	0	0	0	0	0	0	0	0
1	2	74	48	154.4	20.1348	1	10.9	10.6	4	1	1	1	1	2	320	1	2	35	1	36.76	1	1	1	0	0	0	0	1	1	0	0	1	0	0	0	0	0	0	0	0	0	0	0	0	0	0
1	2	69	68	157	27.5873	2	8.6	10.6	2	2	1	1	2	1	370	1	1	32	2	71	3	0	0	0	0	0	0	1	1	0	0	1	0	0	0	0	0	0	0	0	0	0	0	0	0	0
1	2	79	68	166	24.677	1	11.5	10.62	4	1	1	1	1	1	266	1	1	37	1	37.3	2	2	1	2	1	0	0	3	1	0	0	1	2	1	2	1	1	1	1	2	1	2	1	2	1	1
1	1	72	56.1	151.6	24.4098	2	11.74	10.6333	2	2	1	1	1	1	244	1	1	37	1	53.91	2	1	1	1	1	0	0	1	1	0	0	1	1	1	1	1	0	0	1	1	1	2	1	2	1	1
2	2	59	47.4	149.5	21.2078	2	9.2	10.65	2	2	1	1	1	1	64	1	1	32	1	15.8	1	0	0	0	0	0	0	1	1	0	0	1	0	0	0	0	0	0	0	0	0	0	0	0	0	0
1	1	74	64.6	162.8	24.3738	1	10.94	10.65	5	1	1	1	2	1	128	1	1	35	1	13.8	1	0	0	0	0	0	0	1	1	0	0	1	1	1	1	1	0	0	1	0	0	0	0	0	0	0
1	1	64	67.8	162.3	25.7391	2	10.9	10.66	1	1	1	1	3	4	47	1	0	35	2	37.72	1	0	0	1	1	0	0	2	1	0	0	1	0	0	0	0	0	0	0	0	0	0	0	0	0	0
1	1	71	52.4	163.4	19.6258	2	10.9	10.68	2	1	1	1	2	1	111	1	1	35	1	19	1	0	0	0	0	0	0	0	0	0	0	0	0	0	0	0	0	0	0	0	0	0	0	0	0	0
1	2	37	59.7	161.6	22.8608	1	8.78	10.7	2	2	1	1	1	1	84	1	1	32	1	28	1	0	0	0	0	0	0	1	1	0	0	1	0	0	0	0	0	0	0	0	0	0	0	0	0	0
2	2	72	52	150	23.1111	2	8.92	10.7	2	1	1	1	2	1	93	1	1	32	1	27	1	0	0	0	0	0	0	0	0	0	0	0	0	0	0	0	0	0	0	0	0	0	0	0	0	0
1	2	30	42.9	157.5	17.294	1	10.8	10.7	3	2	1	1	1	1	163	1	1	35	1	22	1	0	0	0	0	0	0	1	1	0	0	1	0	0	0	0	0	0	0	0	0	0	0	0	0	0
1	1	82	44	144	21.2191	2	11.54	10.7	5	1	1	1	1	1	268	1	1	37	2	37.5	2	1	1	2	1	0	0	3	1	0	0	1	2	1	2	1	2	1	1	1	1	1	1	0	0	1
1	2	70	63.05	145	29.9881	2	10.9	10.72	2	2	2	1	2	1	112	1	1	35	1	40	2	1	1	1	1	0	0	3	1	0	0	1	1	1	1	1	0	0	1	0	0	0	0	0	0	0
1	2	36	66.95	159.7	26.2507	1	10.28	10.7333	3	1	1	1	1	1	145	1	1	35	1	43	1	0	0	0	0	0	0	1	1	0	0	1	0	0	0	0	0	0	0	0	0	0	0	0	0	0
2	1	80	49	149	22.0711	2	8.9	10.75	5	1	1	1	1	1	70	1	1	32	2	15	1	0	0	1	1	0	0	2	1	0	0	1	1	1	1	1	0	0	1	1	1	1	1	1	1	1
1	2	74	51.8	158.8	20.5413	1	8.92	10.75	3	1	1	1	1	1	90	1	1	32	1	57.5	2	0	0	0	0	0	0	1	1	0	0	1	1	1	1	1	0	0	1	2	1	0	0	0	0	1
1	2	73	53.6	156.7	21.8286	2	8.66	10.76	4	1	1	1	1	1	75	1	1	32	2	20	1	0	0	0	0	0	0	0	0	0	0	0	0	0	0	0	0	0	0	0	0	0	0	0	0	0
1	2	37	47.8	161.9	18.2362	1	10.8	10.77	4	3	1	1	2	1	103	1	1	35	1	45	1	0	0	0	0	0	0	1	1	0	0	1	1	1	1	1	0	0	1	1	1	1	1	1	1	1
1	2	46	61.9	153	26.4428	2	10.04	10.78	1	1	1	1	1	1	115	1	1	35	1	13.2	1	0	0	0	0	0	0	0	0	0	0	0	0	0	0	0	0	0	0	0	0	0	0	0	0	0
1	1	76	61.8	162.1	23.5192	2	10.9	10.78	2	1	1	1	1	1	180	1	1	35	1	41.56	2	0	0	0	0	0	0	1	1	0	0	1	1	1	1	1	1	1	1	0	0	1	1	0	0	1
1	1	20	44.6	155.3	18.4923	1	10.4	10.7833	2	1	1	1	1	1	148	1	1	35	1	25.5	1	0	0	1	1	3	1	1	1	0	0	1	0	0	0	0	0	0	0	0	0	0	0	0	0	0
2	2	69	57.4	156.1	23.5562	2	9.2	10.8	2	1	1	1	1	1	70	1	1	32	2	19	1	0	0	1	1	0	0	2	1	0	0	1	0	0	0	0	0	0	0	0	0	0	0	0	0	0
1	2	50	60.35	150.4	26.6797	1	8.67	10.8	3	1	1	1	1	1	76	1	1	32	1	32.3	1	0	0	0	0	0	0	0	0	0	0	0	1	1	1	1	1	1	1	0	0	0	0	0	0	0
1	2	49	53.1	154.7	22.1878	2	11.4	10.8	1	1	1	2	1	1	80	1	1	35	2	29.4	1	0	0	0	0	0	0	0	0	0	0	0	0	0	0	0	0	0	0	0	0	0	0	0	0	0
1	2	60	65	147	30.0801	2	9.23	10.8	2	3	1	1	3	3	95	1	1	32	1	22	1	0	0	0	0	0	0	1	1	0	0	1	0	0	0	0	0	0	0	0	0	0	0	0	0	0
1	2	25	41.2	151.8	17.8794	1	8.77	10.8	2	1	1	1	1	2	302	1	2	32	1	33	1	0	0	0	0	0	0	0	0	0	0	0	0	0	0	0	0	0	0	0	0	0	0	0	0	0
1	1	79	81.35	167.8	28.8917	1	10.9	10.82	4	1	1	1	1	1	187	1	1	35	1	39.48	1	0	0	1	1	1	1	3	1	0	0	1	0	0	0	0	0	0	0	0	0	0	0	0	0	0
1	1	62	88.1	174.6	28.8993	1	11.78	10.8333	4	2	1	1	1	4	54	1	2	37	1	19	1	1	1	1	1	0	0	3	1	0	0	1	1	1	1	1	0	0	1	0	0	0	0	0	0	0
1	2	78	59	148	26.9357	2	8.68	10.84	4	1	1	1	2	1	47	1	1	32	2	19.8	1	0	0	0	0	0	0	0	0	0	0	0	0	0	0	0	0	0	0	0	0	0	0	0	0	0
1	2	80	57	146	26.7405	2	8.53	10.85	4	1	1	1	1	1	65	1	1	32	1	29.6	1	0	0	0	0	0	0	0	0	0	0	0	0	0	0	0	0	0	0	0	0	0	0	0	0	0
2	2	62	49.5	162.2	18.815	3	9.2	10.85	3	1	1	1	1	1	66	1	1	32	1	30.88	1	1	1	2	1	0	0	3	1	0	0	1	0	0	1	1	0	0	1	0	0	0	0	0	0	0
1	1	65	58	156	23.833	2	12.3	10.88	2	1	1	1	2	1	182	1	1	37	1	44.6	2	0	0	0	0	0	0	1	1	0	0	1	0	0	0	0	0	0	0	0	0	0	0	0	0	0
1	2	66	71	160	27.7344	2	8.52	10.8833	4	1	1	1	1	1	64	1	1	32	2	32.44	1	1	1	1	1	0	0	3	1	0	0	1	0	0	0	0	0	0	0	0	0	1	1	1	1	1
1	2	43	60	150	26.6667	1	8.7	10.9	2	1	1	1	2	1	49	1	1	32	1	20.68	1	0	0	1	1	0	0	3	1	0	0	1	0	0	0	0	0	0	0	0	0	0	0	0	0	0
1	2	66	64	166	23.2254	2	9.23	10.9	4	1	1	1	2	1	66	1	1	32	1	20.97	1	1	1	2	1	0	0	3	1	0	0	1	0	0	0	0	0	0	0	0	0	0	0	0	0	0
2	1	70	53	153.8	22.4059	2	10.92	10.9	3	2	1	1	2	1	164	1	1	35	2	36	1	0	0	1	1	0	0	1	1	0	0	1	0	0	0	0	0	0	0	0	0	0	0	0	0	0
1	2	57	80	178	25.2493	2	10.94	10.9	1	1	1	1	1	1	190	1	1	35	2	21	1	0	0	0	0	1	1	1	1	0	0	1	0	0	0	0	0	0	0	0	0	0	0	0	0	0
1	1	71	58	162.6	21.9375	2	12.32	10.9	4	3	1	1	2	1	293	1	1	37	1	57.5	3	1	1	1	1	0	0	3	1	0	0	1	0	0	0	0	0	0	0	1	1	2	1	1	1	1
1	2	58	57	160	22.2656	2	11.48	10.9	5	2	1	1	2	2	360	1	2	37	1	25.4	2	0	0	0	0	0	0	1	1	0	0	1	0	0	0	0	0	0	0	0	0	0	0	0	0	0
1	1	59	69.3	160.4	26.9355	2	10.94	10.92	3	1	1	1	1	1	195	1	1	35	1	20.4	1	0	0	0	0	0	0	0	0	0	0	0	0	0	0	0	0	0	0	0	0	0	0	0	0	0
1	2	73	56.8	146.1	26.6102	2	8.53	10.9333	2	3	1	1	1	2	132	2	2	32	1	30	1												0	0	2	1	2	1	1	2	1	2	1	2	1	1
2	2	58	56.3	158	22.5525	1	10.94	10.95	4	1	1	1	1	1	194	1	1	35	1	22.6	1	0	0	1	1	0	0	1	1	0	0	1	0	0	0	0	0	0	0	0	0	0	0	0	0	0
1	2	46	52.25	152.2	22.5557	2	8.64	10.95	1	1	1	1	2	1	372	1	1	32	1	35.6	1	1	1	1	1	0	0	3	1	0	0	1	2	1	2	1	2	1	1	2	1	1	1	1	1	1
1	2	43	55.1	168.1	19.4992	1	10.94	10.96	2	1	1	1	2	1	122	1	1	35	1	38.6	1	0	0	0	0	0	0	1	1	0	0	1	0	0	0	0	0	0	0	0	0	0	0	0	0	0
1	1	77	49	149	22.0711	1	12.34	10.98	1	1	1	1	1	1	298	1	1	37	1	39.96	2	0	0	0	0	0	0	1	1	0	0	1	0	0	0	0	0	0	0	0	0	0	0	0	0	0
1	2	57	74.05	156.9	30.0801	2	10.76	10.9833	3	2	1	1	2	1	92	1	1	35	1	43	1	0	0	0	0	0	0	1	1	0	0	1	0	0	0	0	0	0	0	0	0	0	0	0	0	0
1	1	71	48.65	163	18.3108	2	10.94	10.99	2	1	1	1	2	1	130	1	1	35	2	23.16	1	1	1	1	1	0	0	1	1	0	0	1	1	1	1	1	0	0	1	1	1	2	1	2	1	1
1	2	74	40	149.5	17.8969	2	8.86	11	1	1	1	1	2	1	61	1	1	32	1	27.8	1	0	0	0	0	0	0	0	0	0	0	0	0	0	0	0	0	0	0	0	0	0	0	0	0	0
2	2	61	72.3	163.1	27.1788	2	9.25	11	2	1	1	1	1	1	72	1	1	32	1	13	1	0	0	0	0	0	0	0	0	0	0	0	0	0	0	0	0	0	0	0	0	0	0	0	0	0
1	1	84	42	142	20.8292	2	10.02	11	1	2	1	1	2	1	79	1	1	35	1	45.5	2	0	0	0	0	0	0	1	1	0	0	1	1	1	1	1	0	0	1	2	1	0	0	0	0	1
1	2	67	70	159	27.6888	2	10.8	11	5	2	1	1	2	1	104	1	1	35	1	31	1												0	0	1	1	0	0	1	2	1	2	1	0	0	1
1	1	55	53.8	160.3	20.937	2	10.04	11	1	1	1	1	1	1	116	1	1	35	1	33.24	1	0	0	4	1	1	1	4	1	0	0	1	1	1	1	1	1	1	1	2	1	0	0	0	0	1
1	1	41	62	162	23.6244	1	10.94	11	2	1	1	1	2	1	123	1	1	35	1	19.12	1	0	0	1	1	0	0	3	1	0	0	1	0	0	0	0	0	0	0	0	0	0	0	0	0	0
1	2	34	69.3	169.3	24.1779	1	10.15	11	3	1	1	1	1	1	133	1	1	35	1	19.35	1	3	1	4	1	0	0	2	1	0	0	1	2	1	2	1	2	1	1	0	0	1	1	1	1	1
1	2	53	59.75	161.9	22.7952	1	10.9	11	3	1	1	1	1	1	185	1	1	35	1	21.4	1	0	0	0	0	0	0	0	0	0	0	0	0	0	0	0	0	0	0	0	0	0	0	0	0	0
1	2	51	60	160.5	23.2917	3	10.94	11.02	3	1	1	1	1	1	196	1	1	35	1	41.24	2	0	0	0	0	0	0	1	1	0	0	1	0	0	0	0	0	0	0	0	0	0	0	0	0	0
1	1	60	70.6	166.3	25.5282	3	12.44	11.02	5	1	1	1	1	1	308	1	1	37	1	15	1	0	0	0	0	0	0	0	0	0	0	0	0	0	0	0	0	0	0	0	0	0	0	0	0	0
1	1	56	56	163	21.0772	1	11	11.03	4	2	1	1	1	1	210	1	1	35	1	54	2	1	1	1	1	0	0	1	1	0	0	1	1	1	1	1	1	1	1	0	0	1	1	1	1	1
1	2	73	43.4	150.2	19.2376	2	8.54	11.0333	5	1	2	1	2	2	351	1	2	32	2	34.7	3	1	1	1	1	0	0	3	1	0	0	1	1	1	1	1	0	0	1	1	1	1	1	1	1	1
1	2	72	58.95	147.8	26.9858	3	10.8	11.04	1	1	1	1	2	1	94	1	1	35	1	21	1	0	0	0	0	0	0	0	0	0	0	0	0	0	0	0	0	0	0	0	0	0	0	0	0	0
1	1	63	56	162.4	21.2332	2	10.94	11.04	3	2	1	1	1	1	197	1	1	35	1	29.12	1	0	0	1	1	0	0	3	1	0	0	1	0	0	0	0	0	0	0	0	0	0	0	0	0	0
2	2	55	53.45	158	21.4108	3	9.26	11.05	2	1	1	1	3	4	227	1	1	32	1	41.41	1	0	0	0	0	0	0	1	1	0	0	1	0	0	0	0	0	0	0	0	0	0	0	0	0	0
1	1	85	41	141	20.6227	3	11.2	11.05	5	1	1	1	1	1	258	1	1	37	2	36.7	2	0	0	1	1	0	0	3	1	0	0	1	1	1	1	1	1	1	1	1	1	1	1	0	0	1
1	1	63	48.6	153.6	20.5994	2	12.38	11.06	4	1	1	1	3	3	110	1	1	37	1	32.28	1	1	1	3	1	0	0	3	1	0	0	1	1	1	1	1	0	0	1	2	1	0	0	0	0	1
1	2	71	50.3	155.2	20.8826	2	10.94	11.08	2	1	1	1	2	1	124	1	1	35	1	20.7	1	0	0	0	0	0	0	0	0	0	0	0	0	0	0	0	0	0	0	0	0	0	0	0	0	0
1	1	56	61.35	166.2	22.2102	1	10.9	11.1	1	1	1	1	1	1	177	1	1	35	1	20	1	0	0	0	0	0	0	0	0	0	0	0	0	0	0	0	0	0	0	0	0	0	0	0	0	0
1	2	47	44.7	157	18.1346	2	8.74	11.1	4	1	1	1	2	1	52	1	1	32	1	23.6	1	0	0	0	0	0	0	1	1	0	0	1	1	1	1	1	0	0	1	1	1	0	0	0	0	1
1	2	44	48.2	162.1	18.3434	2	8.84	11.1	2	1	1	1	2	1	59	1	1	32	1	22	1	0	0	0	0	0	0	0	0	0	0	0	0	0	0	0	0	0	0	0	0	0	0	0	0	0
1	2	33	50.1	163	18.8566	1	9.28	11.1	1	1	1	1	1	1	100	1	1	32	1	39.16	1	1	1	1	1	0	0	3	1	0	0	1	0	0	0	0	0	0	0	1	1	2	1	2	1	1
1	1	75	75	165.3	27.4483	1	10.94	11.1	1	1	1	1	2	1	121	1	1	35	2	13.5	1	0	0	0	0	0	0	0	0	0	0	0	0	0	0	0	0	0	0	0	0	0	0	0	0	0
1	2	61	55.2	156.1	22.6534	2	9.04	11.1	5	1	1	1	1	2	128	1	2	32	2	36.2	2	2	1	1	1	0	0	3	1	0	0	1	2	1	2	1	1	1	1	2	1	2	1	0	0	1
1	1	76	87.4	178.3	27.4922	1	12.4	11.1	5	2	2	1	1	1	303	1	1	37	1	69	3	0	0	0	0	0	0	1	1	0	0	1	0	0	0	0	0	0	0	0	0	0	0	0	0	0
2	2	66	67.95	155.4	28.1376	2	9.29	11.1	3	1	2	1	1	2	331	1	2	32	1	41	1	2	1	3	1	0	0	3	1	0	0	1	2	1	2	1	1	1	1	0	0	1	1	1	1	1
1	2	63	74.85	159.1	29.57	3	11.6	11.11	4	2	1	1	2	1	270	1	1	37	1	56	3	1	1	1	1	0	0	2	1	0	0	1	1	1	1	1	0	0	1	1	1	1	1	0	0	1
1	1	63	72.35	174.8	23.6786	2	12.4	11.12	3	2	1	1	2	1	190	1	1	37	2	51	2	1	1	0	0	3	1	1	1	0	0	1	0	0	0	0	0	0	0	0	0	0	0	0	0	0
1	1	43	62.7	156	25.7643	1	12.42	11.13	2	1	1	1	1	1	305	1	1	37	1	23	1	0	0	0	0	0	0	0	0	0	0	0	1	1	1	1	1	1	1	1	1	0	0	0	0	1
1	1	64	61.9	159.8	24.2403	2	11.82	11.1333	4	1	1	1	1	1	253	1	1	37	1	24	1	1	1	1	1	0	0	3	1	0	0	1	0	0	0	0	0	0	0	0	0	0	0	0	0	0
1	1	61	66.4	162.1	25.2698	3	12.42	11.14	3	1	1	1	2	1	192	1	1	37	1	35.96	1	1	1	1	1	0	0	3	1	0	0	1	2	1	2	1	2	1	1	2	1	3	1	2	1	1
2	2	72	68.2	154	28.757	2	10.98	11.15	5	2	1	1	2	1	167	1	1	35	1	33.9	1	2	1	1	1	2	1	4	1	0	0	1	0	0	1	1	0	0	1	0	0	0	0	0	0	0
1	2	67	37.7	143.4	18.3334	2	10.8	11.15	5	1	1	1	1	1	169	1	1	35	1	48.72	2	2	1	1	1	1	1	3	1	0	0	1	2	1	2	1	1	1	1	0	0	0	0	0	0	0
1	1	51	65.25	173.3	21.7262	3	12.85	11.16	2	1	1	1	2	1	200	1	1	39	1	29.7	1	0	0	1	1	0	0	3	1	0	0	1	0	0	0	0	0	0	0	0	0	0	0	0	0	0
1	2	52	54.25	158.2	21.6764	1	10.8	11.17	3	1	1	1	2	1	101	1	1	35	1	12.6	1	0	0	0	0	0	0	0	0	0	0	0	0	0	0	0	0	0	0	0	0	0	0	0	0	0
1	2	59	71.3	163.4	26.7046	2	11	11.18	2	2	1	1	2	1	132	1	1	35	1	45	1												0	0	2	1	2	1	1	2	1	2	1	2	1	1
1	1	75	38	141	19.1137	3	10.94	11.18	2	1	1	1	1	1	191	1	1	35	1	22.38	1	0	0	0	0	0	0	0	0	0	0	0	0	0	0	0	0	0	0	0	0	0	0	0	0	0
1	2	58	49.15	158.3	19.6138	2	11.52	11.18	3	2	1	1	1	1	227	1	1	37	1	38.5	1	0	0	1	1	0	0	1	1	1	1	1	0	0	0	0	0	0	0	0	0	0	0	0	0	0
1	2	40	82.7	163	31.1265	1	10.88	11.1833	1	1	1	1	2	1	109	1	1	35	1	39.32	1	0	0	0	0	0	0	1	1	0	0	1	0	0	0	0	0	0	0	0	0	0	0	0	0	0
1	2	73	64	153	27.3399	3	9.4	11.19	1	1	1	1	2	1	68	1	1	32	2	30.8	1	3	1	3	1	0	0	3	1	0	0	1	1	1	2	1	1	1	1	2	1	2	1	1	1	1
1	2	74	52.6	155.7	21.6974	1	8.79	11.2	4	1	1	1	2	1	64	1	1	32	1	21.35	1	0	0	0	0	0	0	0	0	0	0	0	0	0	0	0	0	0	0	0	0	0	0	0	0	0
1	2	78	65.5	157.6	26.3711	2	9.3	11.2	4	1	1	1	1	1	101	1	1	32	1	35.9	1	1	1	1	1	0	0	3	1	0	0	1	2	1	2	1	2	1	1	2	1	0	0	0	0	1
2	2	74	67.7	161.2	26.0531	2	11	11.2	3	1	1	1	2	2	161	1	2	35	1	34.75	1	0	0	1	1	0	0	1	1	0	0	1	1	1	1	1	1	1	1	0	0	0	0	0	0	0
1	1	63	79.55	172.2	26.8271	2	12.46	11.2	5	3	2	1	1	1	309	1	1	37	1	31.13	1	0	0	1	1	0	0	2	1	0	0	1	0	0	0	0	0	0	0	0	0	0	0	0	0	0
1	2	44	50.9	157.4	20.5451	1	10.03	11.2	1	2	2	1	2	2	355	1	2	35	1	49	2	1	1	1	1	0	0	2	1	0	0	1	1	1	1	1	0	0	1	0	0	1	1	1	1	1
1	1	79	73.5	162.2	27.9374	1	10.01	11.22	4	2	1	1	2	1	78	1	1	35	1	28	1	0	0	1	1	1	1	3	1	0	0	1	0	0	0	0	0	0	0	0	0	0	0	0	0	0
1	2	62	59.6	159	23.575	2	10.2	11.22	3	2	1	1	2	1	87	1	1	35	1	27	1	0	0	0	0	0	0	1	1	0	0	1	0	0	0	0	0	0	0	0	0	0	0	0	0	0
1	1	74	47.8	161.3	18.3721	1	10.9	11.22	3	2	1	1	3	3	100	1	1	35	1	25.18	1												0	0	1	1	0	0	1	2	1	2	1	0	0	1
1	2	41	51	158	20.4294	1	11.03	11.2333	2	1	1	1	1	1	234	1	1	35	1	22.8	3	1	1	1	1	0	0	3	1	0	0	1	1	1	1	1	0	0	1	1	1	0	0	0	0	1
1	2	73	70.25	158.9	27.8227	2	10.94	11.24	2	2	1	1	1	1	192	1	1	35	1	25.41	1	2	1	1	1	2	1	3	1	0	0	1	1	1	1	1	0	0	1	0	0	1	1	0	0	1
2	1	66	67	173	22.3863	1	12.3	11.24	5	3	1	1	1	1	320	1	1	37	1	31	2	0	0	0	0	0	0	1	1	0	0	1	0	0	0	0	0	0	0	0	0	0	0	0	0	0
2	1	52	63	173.6	20.9046	2	12.28	11.24	2	2	1	1	1	1	316	1	1	37	1	60.87	2	1	1	1	1	0	0	3	1	0	0	1	1	1	1	1	0	0	1	0	0	0	0	0	0	0
1	2	65	58.1	152.4	25.0153	2	8.66	11.25	2	1	1	1	3	3	90	1	1	32	1	23.1	1	0	0	1	1	0	0	1	1	0	0	1	0	0	0	0	0	0	0	0	0	0	0	0	0	0
2	2	67	56.4	154.4	23.6584	2	10.6	11.25	2	1	1	1	1	2	120	1	2	35	1	30.1	1	1	1	2	1	0	0	3	1	0	0	1	1	1	1	1	0	0	1	2	1	2	1	1	1	1
2	1	62	69.95	168.4	24.6663	1	10.25	11.25	2	1	1	1	2	1	126	1	1	35	1	33.29	1	2	1	1	1	0	0	3	1	0	0	1	1	1	1	1	0	0	1	1	1	1	1	1	1	1
2	2	55	55.8	154.2	23.4674	1	10.11	11.25	3	1	1	1	3	3	192	1	1	35	2	34	1	0	0	0	0	0	0	1	1	0	0	1	0	0	0	0	0	0	0	0	0	0	0	0	0	0
2	2	49	59	166	21.4109	2	11.02	11.25	5	1	1	1	1	1	200	1	1	35	1	16	1	0	0	0	0	0	0	0	0	0	0	0	0	0	0	0	0	0	0	0	0	0	0	0	0	0
1	1	55	76	176	24.5351	1	12.5	11.25	1	1	1	1	1	1	313	1	1	37	1	38.68	1	4	1	4	1	2	1	4	1	0	0	1	3	1	3	1	3	1	1	3	1	3	1	2	1	1
1	1	55	62.15	175.3	20.2245	3	12.93	11.26	2	2	1	1	2	1	201	1	1	39	1	66	2	1	1	1	1	0	0	1	1	0	0	1	1	1	1	1	0	0	1	1	1	1	1	0	0	1
2	1	39	106.1	181.9	32.0664	1	12.4	11.26	1	1	1	1	2	1	250	1	1	37	1	24.5	1	2	1	1	1	2	1	3	1	0	0	1	2	1	2	1	1	1	1	2	1	2	1	1	1	1
2	1	63	76.3	169.4	26.5887	1	10.31	11.26	2	1	1	1	1	1	137	1	1	35	1	18.47	1	1	1	1	1	0	0	3	1	0	0	1	2	1	2	1	2	1	1	2	1	2	1	1	1	1
1	1	72	66.75	164.3	24.7273	3	10.9	11.27	1	1	1	1	1	1	188	1	1	35	2	14.4	1	0	0	0	0	0	0	0	0	0	0	0	0	0	0	0	0	0	0	0	0	0	0	0	0	0
1	1	76	58.3	159	23.0608	2	8.74	11.28	3	2	1	1	1	1	81	1	1	32	1	26.5	1	0	0	0	0	0	0	1	1	0	0	1	0	0	0	0	0	0	0	0	0	0	0	0	0	0
2	1	67	66	167.2	23.6087	3	10.82	11.28	5	3	1	1	1	1	185	1	1	35	1	72	2	0	0	0	0	0	0	1	1	0	0	1	0	0	0	0	0	0	0	0	0	0	0	0	0	0
2	1	47	73.2	171.4	24.9166	2	11.71	11.28	1	1	1	1	3	3	202	1	1	37	1	31	1	0	0	0	0	0	0	1	1	0	0	1	0	0	0	0	0	0	0	0	0	0	0	0	0	0
2	1	70	57	172.5	19.1556	2	12.12	11.28	3	1	1	1	2	1	233	1	1	37	1	23.81	1	0	0	0	0	0	0	0	0	0	0	0	0	0	0	0	0	0	0	0	0	0	0	0	0	0
2	2	44	57.1	155	23.7669	2	9.44	11.28	5	1	1	1	1	1	301	1	1	32	1	27.6	2	1	1	1	1	0	0	3	1	0	0	1	2	1	2	1	2	1	1	1	1	1	1	0	0	1
2	2	20	50.35	166.1	18.2499	1	10.35	11.28	5	1	1	1	2	1	133	1	1	35	1	21	1	1	1	2	1	0	0	3	1	0	0	1	1	1	1	1	0	0	1	2	1	2	1	1	1	1
1	2	65	66.49	159.6	26.103	2	11.84	11.2833	2	3	1	1	3	1	247	1	1	37	1	53.78	2	2	1	2	1	0	0	3	1	0	0	1	2	1	2	1	1	1	1	2	1	1	1	0	0	1
1	2	66	62.7	158.3	25.0211	2	11.46	11.29	3	1	2	1	3	4	48	1	0	37	1	36.28	1	0	0	0	0	0	0	1	1	0	0	1	0	0	0	0	0	0	0	0	0	0	0	0	0	0
2	2	29	61.4	154.2	25.8226	1	8.72	11.3	1	1	1	1	1	1	62	1	1	32	1	40	1	0	0	0	0	0	0	1	1	0	0	1	0	0	0	0	0	0	0	0	0	0	0	0	0	0
1	2	59	57.5	152	24.8875	2	10.8	11.3	3	1	1	1	2	1	102	1	1	35	1	36.5	1	0	0	0	0	0	0	1	1	0	0	1	0	0	0	0	0	0	0	0	0	0	0	0	0	0
1	2	57	59	153	25.204	2	9.37	11.3	2	1	1	1	2	1	229	1	1	32	1	30.1	1	1	1	1	1	0	0	3	1	0	0	1	1	1	1	1	0	0	1	0	0	0	0	0	0	0
1	2	60	63.1	148.1	28.7686	2	10.04	11.3	3	2	1	1	4	1	250	1	1	35	1	37	1	0	0	3	1	0	0	3	1	0	0	1	0	0	0	0	0	0	0	0	0	0	0	0	0	0
2	2	66	64	160	25	2	11.89	11.3	3	1	1	1	1	1	288	1	1	37	1	34.5	1	2	1	1	1	2	1	4	1	0	0	1	0	0	1	1	0	0	1	0	0	0	0	0	0	0
1	1	38	59	159	23.3377	1	10.16	11.3	4	1	1	1	1	2	308	1	2	35	1	38.52	1	1	1	3	1	0	0	3	1	0	0	1	1	1	1	1	0	0	1	0	0	1	1	1	1	1
2	2	56	53.55	156	22.0044	1	10	11.32	5	1	1	2	1	1	56	1	1	32	1	12	1	0	0	0	0	0	0	0	0	0	0	0	0	0	0	0	0	0	0	0	0	0	0	0	0	0
1	2	32	54.3	159.7	21.2907	1	10.94	11.32	3	1	1	1	1	2	349	1	2	35	1	23.5	1	2	1	1	1	2	1	3	1	0	0	1	1	1	1	1	0	0	1	1	1	1	1	0	0	1
1	2	64	73	185	21.3294	2	11.8	11.33	2	1	1	1	1	1	250	1	1	37	1	40.6	1	2	1	0	0	0	0	4	1	0	0	1	1	1	1	1	0	0	1	1	1	0	0	0	0	1
1	1	31	74	177.9	23.3819	1	12.73	11.3333	1	1	1	1	1	1	320	1	1	39	1	33.8	1	0	0	0	0	0	0	0	0	0	0	0	0	0	0	0	0	0	0	0	0	0	0	0	0	0
1	1	65	78.25	170	27.0761	2	13.01	11.34	2	2	1	1	2	2	122	1	2	39	1	27	1	0	0	0	0	0	0	1	1	0	0	1	0	0	0	0	0	0	0	0	0	0	0	0	0	0
2	2	62	52.7	155.8	21.7108	3	8.96	11.34	5	1	1	1	1	2	181	1	2	32	1	48	3	1	1	1	1	0	0	3	1	0	0	1	0	0	0	0	0	0	0	0	0	0	0	0	0	0
1	1	36	57	157	23.1247	1	11.44	11.35	4	1	1	1	2	1	262	1	1	37	1	37	2	1	1	1	1	0	0	3	1	0	0	1	0	0	0	0	0	0	0	1	1	2	1	2	1	1
2	2	33	48	156	19.7239	1	10.38	11.35	2	1	1	1	2	1	134	1	1	35	1	22	1	1	1	3	1	0	0	3	1	0	0	1	0	0	0	0	0	0	0	0	0	0	0	0	0	0
2	1	51	78	178	24.6181	2	12	11.36	2	1	1	1	1	1	295	1	1	37	1	45	2	0	0	1	1	0	0	1	1	0	0	1	0	0	0	0	0	0	0	0	0	0	0	0	0	0
1	1	64	58.05	168.3	20.4943	2	13.09	11.36	2	1	1	1	1	2	339	1	2	39	1	24.8	1	0	0	0	0	0	0	0	0	0	0	0	0	0	0	0	0	0	0	0	0	0	0	0	0	0
1	2	77	60	149	27.0258	2	11	11.38	5	2	2	1	1	1	216	1	1	35	1	55	2	2	1	2	1	0	0	3	1	0	0	1	2	1	2	1	1	1	1	2	1	2	1	2	1	1
2	1	65	56.7	160.2	22.0932	2	11.44	11.38	1	1	1	1	1	1	235	1	1	37	1	20.5	1	1	1	3	1	0	0	3	1	0	0	1	1	1	1	1	0	0	1	1	1	1	1	1	1	1
1	1	48	70.45	176.3	22.6661	2	11.86	11.3833	2	2	1	1	2	1	157	1	1	37	1	20	1	0	0	0	0	0	0	1	1	0	0	1	1	1	1	1	1	1	1	1	1	2	1	2	1	1
1	1	83	43	143	21.0279	3	12.08	11.39	4	1	1	1	1	1	275	1	1	37	1	51.87	2	0	0	0	0	0	0	1	1	0	0	1	1	1	1	1	0	0	1	0	0	0	0	0	0	0
1	2	65	71.6	152.6	30.7471	2	10.16	11.4	2	1	1	1	3	4	90	2	1	35	1	17	1	2	1	3	1	0	0	3	1	0	0	1	0	0	1	1	0	0	1	1	1	2	1	2	1	1
1	2	54	71.3	164.2	26.445	1	10.05	11.4	3	1	1	1	1	1	118	1	1	35	1	37.08	1	0	0	0	0	0	0	4	1	0	0	1	0	0	0	0	0	0	0	0	0	0	0	0	0	0
1	1	60	46.3	162.2	17.5986	2	11	11.4	3	2	1	1	2	1	134	1	1	35	2	46	1	2	1	4	1	2	1	2	1	1	1	1	3	1	3	1	1	1	1	0	0	1	1	0	0	1
2	2	75	63	152.3	27.1607	2	9.45	11.4	2	1	1	1	2	1	145	1	1	32	1	21.62	1	0	0	0	0	0	0	0	0	0	0	0	0	0	0	0	0	0	0	0	0	0	0	0	0	0
1	2	56	57.15	157.8	22.951	2	10.9	11.4	3	2	1	1	1	1	186	1	1	35	1	35	1	1	1	1	1	0	0	2	1	0	0	1	1	1	1	1	0	0	1	0	0	1	1	1	1	1
2	2	53	45.5	151.1	19.9289	1	11.04	11.4	2	2	1	1	1	1	201	1	1	35	1	31.53	1	1	1	0	0	1	1	1	1	1	1	1	1	1	1	1	0	0	1	1	1	1	1	0	0	1
1	2	31	80.6	165	29.6051	1	12.1	11.41	5	2	1	1	1	2	332	1	2	37	1	65	2	1	1	0	0	0	0	1	1	0	0	1	0	0	0	0	0	0	0	0	0	0	0	0	0	0
1	2	57	49.1	155.7	20.2537	2	8.77	11.42	2	1	1	1	2	1	58	1	1	32	1	34.2	1	0	0	1	1	0	0	3	1	0	0	1	0	0	0	0	0	0	0	0	0	0	0	0	0	0
1	2	75	59.55	157	24.1592	1	10.9	11.42	2	1	1	1	1	1	181	1	1	35	1	44.3	2	3	1	3	1	0	0	3	1	0	0	1	2	1	2	1	0	0	1	2	1	0	0	0	0	1
2	2	57	44	147.8	20.1421	2	8.94	11.42	2	1	1	1	1	2	313	1	2	32	1	37	1	0	0	0	0	0	0	1	1	0	0	1	0	0	0	0	0	0	0	0	0	0	0	0	0	0
1	1	55	78.55	169.4	27.3728	1	12.24	11.42	2	1	1	1	1	2	333	1	2	37	1	41.88	2	0	0	0	0	0	0	1	1	0	0	1	1	1	1	1	1	1	1	0	0	1	1	0	0	1
1	2	61	50.8	152.6	21.815	2	10.9	11.43	3	1	1	1	2	1	115	1	1	35	1	20	1	0	0	1	1	0	0	1	1	0	0	1	1	1	1	1	1	1	1	2	1	0	0	0	0	1
1	2	75	51.1	156	20.9977	1	8.57	11.4333	2	1	1	1	1	1	67	1	1	32	1	30.5	1	1	1	1	1	0	0	3	1	0	0	1	2	1	2	1	2	1	1	2	1	0	0	0	0	1
1	2	49	64.2	156.4	26.2459	1	11	11.44	5	3	1	1	1	1	222	1	1	35	1	52.4	2	0	0	1	1	0	0	3	1	0	0	1	0	0	0	0	0	0	0	0	0	0	0	0	0	0
2	2	40	60.6	158.6	24.0916	2	12.3	11.44	5	1	1	1	2	1	314	1	1	37	1	25.2	2	1	1	2	1	0	0	3	1	0	0	1	2	1	2	1	1	1	1	2	1	2	1	2	1	1
1	2	68	69	158	27.6398	2	11.44	11.45	2	1	1	1	1	1	288	1	1	37	1	32.3	1	1	1	1	1	0	0	3	1	0	0	1	1	1	1	1	0	0	1	1	1	1	1	1	1	1
2	2	57	47.1	151.2	20.6024	1	8.84	11.45	1	2	1	1	2	1	85	1	1	32	1	49.4	1	0	0	0	0	0	0	1	1	0	0	1	0	0	0	0	0	0	0	0	0	0	0	0	0	0
1	2	75	48.45	154	20.4292	1	11	11.46	4	1	1	1	2	1	133	1	1	35	1	14.5	1	0	0	0	0	0	0	1	1	0	0	1	1	1	1	1	0	0	1	0	0	0	0	0	0	0
2	2	60	52	157	21.0962	2	11.26	11.46	2	1	1	1	3	4	220	1	1	37	1	18.5	1	0	0	1	1	0	0	2	1	0	0	1	1	1	1	1	0	0	1	0	0	0	0	0	0	0
2	2	57	59.3	155.4	24.5557	1	9.6	11.48	4	1	1	1	1	1	98	1	1	32	2	26	1	0	0	0	0	0	0	0	0	0	0	0	0	0	0	0	0	0	0	0	0	0	0	0	0	0
1	1	53	58	179.9	17.9211	2	11.92	11.48	2	1	1	1	1	1	260	1	1	37	1	18	1	1	1	1	1	0	0	1	1	0	0	1	0	0	0	0	0	0	0	0	0	0	0	0	0	0
1	1	78	56.2	164.6	20.7432	2	11.2	11.48	2	3	1	1	1	2	322	1	2	37	1	32.22	2	0	0	0	0	0	0	1	1	0	0	1	0	0	0	0	0	0	0	0	0	0	0	0	0	0
2	2	62	47.7	159.5	18.7498	2	9	11.48	1	1	1	1	2	4	310	1	0	32	1	25.8	1	1	1	1	1	1	1	3	1	0	0	1	1	1	0	0	0	0	1	0	0	0	0	0	0	0
1	2	74	67.7	156.7	27.5709	1	10.07	11.4833	4	1	1	1	3	1	245	1	1	35	1	31.3	1	0	0	0	0	0	0	0	0	0	0	0	1	1	1	1	1	1	1	2	1	1	1	1	1	1
2	2	45	59.9	161.9	22.8525	1	8.98	11.49	2	1	1	1	2	1	97	1	1	32	1	15	1	0	0	1	1	1	1	1	1	0	0	1	1	1	1	1	1	1	1	1	1	1	1	0	0	1
2	2	41	53.5	156.8	21.7601	2	11.84	11.49	2	1	1	1	1	2	128	1	2	37	1	18	1	0	0	1	1	0	0	2	1	0	0	1	1	1	1	1	0	0	1	0	0	0	0	0	0	0
2	2	45	44.9	161	17.3219	1	10.39	11.49	3	2	2	1	1	1	142	1	1	35	1	71.03	2	0	0	0	0	0	0	1	1	0	0	1	0	0	0	0	0	0	0	0	0	0	0	0	0	0
2	2	21	57.15	165.4	20.8903	1	11.53	11.49	3	3	1	1	2	1	183	1	1	37	1	38	1	0	0	0	0	0	0	1	1	0	0	1	0	0	0	0	0	0	0	0	0	0	0	0	0	0
1	2	56	53.4	154.1	22.4872	2	10.8	11.5	5	1	1	1	1	2	318	1	2	35	1	33.7	1	1	1	0	0	3	1	1	1	0	0	1	1	1	1	1	0	0	1	1	1	1	1	0	0	1
1	2	41	48.25	154.7	20.1612	1	9.33	11.5	1	1	1	1	2	1	67	1	1	32	1	20.2	1	0	0	4	1	0	0	4	1	0	0	1	0	0	0	0	0	0	0	0	0	0	0	0	0	0
1	1	58	62.2	161.4	23.8772	2	10.07	11.5	4	1	1	1	2	1	81	1	1	35	2	24.97	1	0	0	0	0	0	0	0	0	0	0	0	0	0	0	0	0	0	0	0	0	0	0	0	0	0
1	1	54	70.4	160.2	27.4314	2	10	11.5	4	1	1	1	1	1	114	1	1	35	1	33.08	1	0	0	1	1	0	0	1	1	0	0	1	0	0	0	0	0	0	0	0	0	0	0	0	0	0
1	1	66	55	175.7	17.8164	2	11.56	11.5	2	1	1	1	2	1	144	1	1	37	1	41	2	0	0	1	1	0	0	3	1	0	0	1	0	0	0	0	0	0	0	0	0	0	0	0	0	0
2	2	71	65.9	153	28.1516	3	9.46	11.5	2	1	1	1	2	2	148	1	2	32	1	20.8	1	0	0	0	0	0	0	0	0	0	0	0	0	0	0	0	0	0	0	0	0	0	0	0	0	0
2	1	62	76.8	169.6	26.6999	2	10.93	11.5	1	1	1	1	2	1	165	1	1	35	1	26	1	0	0	0	0	0	0	0	0	0	0	0	0	0	0	0	0	0	0	0	0	0	0	0	0	0
1	1	64	59.5	161.2	22.8974	2	10.8	11.5	5	1	1	1	1	1	170	1	1	35	1	23	1	0	0	0	0	0	0	0	0	0	0	0	1	1	2	1	2	1	1	1	1	1	1	0	0	1
1	2	70	40.4	148.1	18.4192	3	10.07	11.5	2	1	1	1	3	1	239	1	1	35	1	22	1	0	0	1	1	0	0	3	1	0	0	1	0	0	0	0	0	0	0	0	0	0	0	0	0	0
2	1	74	69.6	172	23.5262	2	11.49	11.5	1	2	1	1	1	1	255	1	1	37	1	13.9	1	2	1	1	1	2	1	3	1	0	0	1	0	0	1	1	0	0	1	0	0	0	0	0	0	0
2	2	48	45	161	17.3604	1	10.48	11.5	3	1	1	1	1	2	117	1	2	35	1	24	1	0	0	0	0	0	0	0	0	0	0	0	0	0	0	0	0	0	0	0	0	0	0	0	0	0
2	1	76	53	153	22.6409	2	11.52	11.51	1	1	1	1	1	1	238	1	1	37	1	21.5	1	0	0	0	0	0	0	0	0	0	0	0	0	0	0	0	0	0	0	0	0	0	0	0	0	0
2	1	76	57.35	161	22.1249	2	11.86	11.52	2	1	1	1	1	1	285	1	1	37	1	22.47	1	0	0	0	0	0	0	0	0	0	0	0	0	0	0	0	0	0	0	0	0	0	0	0	0	0
2	2	52	53	153	22.6409	1	8.88	11.52	2	1	1	1	2	1	87	1	1	32	1	22	1	0	0	1	1	0	0	1	1	0	0	1	1	1	1	1	0	0	1	1	1	0	0	0	0	1
2	1	26	66.1	176	21.3391	1	11.77	11.52	1	1	1	1	1	2	126	1	2	37	1	15	1	0	0	0	0	0	0	0	0	0	0	0	0	0	0	0	0	0	0	0	0	0	0	0	0	0
2	1	54	53.05	159.5	20.8528	1	12.32	11.52	3	2	1	1	1	2	135	1	2	37	1	35	1	1	1	1	1	2	1	4	1	0	0	1	2	1	2	1	2	1	1	2	1	2	1	0	0	1
1	1	80	80.7	171.1	27.566	2	12.6	11.52	2	1	1	1	1	1	318	1	1	39	1	17.4	1	0	0	1	1	0	0	1	1	0	0	1	0	0	0	0	0	0	0	0	0	0	0	0	0	0
2	1	66	65.75	160.4	25.5557	1	10.5	11.52	4	1	1	1	4	1	295	1	1	35	1	36.5	1	1	1	1	1	2	1	3	1	0	0	1	0	0	1	1	0	0	1	0	0	0	0	0	0	0
1	2	52	54.3	156	22.3126	2	10.08	11.5333	1	1	1	1	1	1	122	1	1	35	1	20.62	1	3	1	1	1	0	0	4	1	0	0	1	1	1	1	1	0	0	1	1	1	1	1	0	0	1
2	1	79	76	166	27.5802	3	12.42	11.54	1	1	1	1	2	1	252	1	1	37	1	25	1	0	0	1	1	0	0	1	1	0	0	1	1	1	1	1	1	1	1	2	1	2	1	2	1	1
2	2	44	66.5	172	22.4784	2	12.78	11.54	2	1	1	1	2	1	257	1	1	39	1	39	1	0	0	1	1	0	0	1	1	0	0	1	0	0	0	0	0	0	0	0	0	0	0	0	0	0
1	1	68	47.3	162.7	17.8684	3	11.6	11.54	5	2	2	1	2	1	271	1	1	37	2	55	3	1	1	1	1	0	0	2	1	0	0	1	1	1	1	1	0	0	1	1	1	0	0	0	0	1
1	2	65	63	151	27.6304	2	10.8	11.55	2	1	1	1	1	1	160	1	1	35	1	42.5	1	1	1	1	1	0	0	3	1	0	0	1	2	1	2	1	2	1	1	2	1	2	1	2	1	1
2	2	55	46	158.5	18.3105	1	8.76	11.55	1	1	1	1	2	1	81	1	1	32	2	29	1	0	0	0	0	0	0	0	0	0	0	0	0	0	0	0	0	0	0	0	0	0	0	0	0	0
2	2	62	59.5	153	25.4176	3	9.57	11.55	3	1	1	1	2	2	151	1	2	32	1	26.5	1	3	1	3	1	0	0	3	1	0	0	1	2	1	2	1	1	1	1	0	0	0	0	0	0	0
2	2	77	63.05	152.6	27.0755	3	10.48	11.55	2	1	1	1	1	1	156	1	1	35	1	36.35	1	0	0	0	0	0	0	1	1	0	0	1	0	0	0	0	0	0	0	0	0	0	0	0	0	0
2	1	84	45	145	21.4031	2	9.9	11.56	2	1	1	2	1	1	55	1	1	32	1	23.88	1	0	0	0	0	0	0	0	0	0	0	0	0	0	0	0	0	0	0	0	0	0	0	0	0	0
2	1	20	62.1	166.3	22.4547	1	12.34	11.56	4	1	1	1	2	1	246	1	1	37	1	31.62	1	0	0	0	0	0	0	1	1	0	0	1	0	0	0	0	0	0	0	0	0	0	0	0	0	0
1	1	59	61.35	166.1	22.237	3	11	11.56	3	1	1	1	2	2	358	1	2	35	1	35	1	3	1	1	1	2	1	4	1	0	0	1	2	1	2	1	1	1	1	2	1	2	1	2	1	1
2	1	68	60	168	21.2585	1	12.38	11.56	4	1	1	1	2	1	248	1	1	37	1	20.89	1	0	0	2	1	0	0	1	1	0	0	1	2	1	2	1	2	1	1	2	1	1	1	1	1	1
2	1	51	70	165.4	25.5875	3	12.75	11.57	3	1	1	1	1	1	304	1	1	39	1	31.13	1	0	0	0	0	0	0	1	1	0	0	1	0	0	0	0	0	0	0	0	0	0	0	0	0	0
2	2	30	46.15	154.7	19.2837	2	9.5	11.58	2	2	1	1	2	2	150	1	2	32	2	38.34	1	0	0	1	1	0	0	2	1	0	0	1	0	0	0	0	0	0	0	0	0	0	0	0	0	0
2	2	55	61.25	164.8	22.5523	3	10.8	11.58	2	3	1	1	1	1	182	1	1	35	1	30	1	0	0	0	0	0	0	1	1	0	0	1	0	0	0	0	0	0	0	0	0	0	0	0	0	0
2	1	74	55	155	22.8928	3	11	11.58	2	1	1	1	1	1	199	1	1	35	1	47.28	2	0	0	0	0	0	0	1	1	0	0	1	0	0	0	0	0	0	0	0	0	0	0	0	0	0
1	1	67	54.6	165.5	19.9341	2	11.8	11.58	4	3	1	1	1	1	278	1	1	37	1	52	3	1	1	1	1	0	0	3	1	0	0	1	2	1	2	1	2	1	1	2	1	2	1	1	1	1
2	1	72	57	157	23.1247	2	10.5	11.58	1	2	1	1	2	1	142	1	1	35	1	34.7	1	1	1	0	0	0	0	4	1	0	0	1	1	1	1	1	1	1	1	2	1	2	1	1	1	1
1	1	66	54.7	160.2	21.3139	3	10.08	11.5833	2	1	1	1	1	2	304	1	2	35	1	35.8	1	0	0	0	0	0	0	1	1	0	0	1	0	0	0	0	0	0	0	0	0	0	0	0	0	0
1	2	54	59.6	154.8	24.8716	3	9.52	11.6	4	2	1	1	1	1	108	1	1	32	1	34	1	0	0	1	1	0	0	3	1	0	0	1	0	0	0	0	0	0	0	0	0	0	0	0	0	0
2	2	55	50.4	158.5	20.0619	3	9.35	11.6	2	1	1	1	1	1	84	1	1	32	1	43.12	2	2	1	1	1	2	1	4	1	0	0	1	0	0	1	1	0	0	1	0	0	0	0	0	0	0
2	2	66	51.3	158.9	20.3175	2	10.7	11.6	5	1	1	1	2	2	160	1	2	35	1	14	1	2	1	4	1	0	0	4	1	0	0	1	2	1	3	1	1	1	1	2	1	2	1	1	1	1
2	2	51	52.25	157.8	20.9832	2	10.08	11.6	1	2	1	1	1	1	172	1	1	35	1	42	1	0	0	0	0	0	0	1	1	0	0	1	0	0	0	0	0	0	0	0	0	0	0	0	0	0
2	2	58	54.7	155.8	22.5347	1	9.48	11.6	2	1	1	1	3	3	190	1	1	32	1	30	1	0	0	0	0	0	0	0	0	0	0	0	0	0	0	0	0	0	0	0	0	0	0	0	0	0
1	1	61	74.5	161.9	28.4225	2	11	11.6	1	1	1	1	1	1	203	1	1	35	1	18.6	1	0	0	0	0	0	0	0	0	0	0	0	0	0	0	0	0	0	0	0	0	0	0	0	0	0
1	1	66	68.25	158.8	27.0646	2	12.49	11.6	2	1	1	1	1	1	312	1	1	37	1	33.4	1	0	0	0	0	0	0	0	0	0	0	0	0	0	0	0	0	0	0	0	0	0	0	0	0	0
2	1	67	67.8	171.2	23.1325	2	12.81	11.6	5	1	1	1	1	1	319	1	1	39	1	24.4	2	0	0	1	1	0	0	3	1	0	0	1	0	0	0	0	0	0	0	0	0	0	0	0	0	0
1	1	68	67.45	167.6	24.0123	3	13.13	11.6	5	1	1	1	1	2	340	1	2	39	1	34.4	1	0	0	0	0	1	1	1	1	0	0	1	0	0	0	0	0	0	0	0	0	0	0	0	0	0
2	2	61	59.25	155.1	24.63	3	9.02	11.6	5	1	1	1	1	2	182	1	2	32	1	47.6	3	1	1	1	1	0	0	3	1	0	0	1	0	0	0	0	0	0	0	0	0	0	0	0	0	0
2	2	41	65.55	168.1	23.1973	2	10.1	11.61	2	1	1	1	3	3	191	1	1	35	1	20	1	0	0	0	0	0	0	0	0	0	0	0	0	0	0	0	0	0	0	0	0	0	0	0	0	0
2	2	20	46.1	154.9	19.2131	1	10.7	11.61	4	1	1	1	2	1	152	1	1	35	1	33.1	1	0	0	0	0	0	0	1	1	0	0	1	0	0	0	0	0	0	0	0	0	0	0	0	0	0
2	2	78	66	157	26.7759	2	10.4	11.62	3	2	1	1	1	1	144	1	1	35	1	50.84	1	0	0	0	0	0	0	1	1	0	0	1	0	0	0	0	0	0	0	0	0	0	0	0	0	0
2	1	66	72.6	169.2	25.3592	1	11.67	11.62	3	1	1	1	1	1	257	1	1	37	1	28	1	0	0	0	0	0	0	0	0	0	0	0	0	0	0	0	0	0	0	0	0	0	0	0	0	0
2	2	58	63.9	160.9	24.6825	2	9.04	11.62	1	1	1	1	2	1	99	1	1	32	1	40.41	1	2	1	1	1	0	0	3	1	0	0	1	0	0	1	1	0	0	1	0	0	0	0	0	0	0
2	1	50	83	168.5	29.2333	3	11.09	11.63	1	1	1	1	1	1	75	1	1	35	1	34	1	1	1	0	0	0	0	4	1	0	0	1	1	1	1	1	1	1	1	0	0	0	0	0	0	0
2	1	62	61.6	164.7	22.7088	1	11.82	11.63	3	1	1	1	2	1	253	1	1	37	1	41	1	0	0	1	1	0	0	1	1	0	0	1	0	0	0	0	0	0	0	0	0	0	0	0	0	0
2	2	76	53.8	154.5	22.5385	3	9.6	11.64	2	1	1	1	2	1	163	1	1	32	1	26	1	0	0	1	1	0	0	1	1	0	0	1	1	1	1	1	1	1	1	2	1	0	0	0	0	1
2	2	72	49.4	148.4	22.4315	2	10.62	11.64	2	1	1	1	1	1	167	1	1	35	1	18	1	0	0	1	1	0	0	2	1	0	0	1	1	1	1	1	0	0	1	0	0	0	0	0	0	0
2	1	56	61	157.8	24.4972	2	11.48	11.64	2	3	1	1	1	1	251	1	1	37	1	26	1	0	0	2	1	0	0	1	1	0	0	1	2	1	2	1	2	1	1	2	1	2	1	1	1	1
2	2	70	55.15	155.9	22.691	3	9.12	11.64	5	2	1	1	1	1	298	1	1	32	1	34.8	2	2	1	1	1	0	0	3	1	0	0	1	1	1	0	0	0	0	1	0	0	0	0	0	0	0
2	2	69	59.7	156	24.5316	2	9.06	11.64	3	2	1	1	2	1	103	1	1	32	1	35.5	1	0	0	0	0	0	0	1	1	0	0	1	1	1	1	1	1	1	1	1	1	1	1	0	0	1
2	2	61	58.4	151.4	25.4778	3	10.24	11.65	2	1	1	1	2	1	124	1	1	35	1	50.31	2	0	0	0	0	1	1	1	1	0	0	1	1	1	1	1	0	0	1	1	1	1	1	0	0	1
1	2	38	54.8	159	21.6764	1	10.17	11.65	2	1	1	1	1	1	137	1	1	35	1	31.8	1	0	0	0	0	0	0	0	0	0	0	0	0	0	0	0	0	0	0	0	0	0	0	0	0	0
2	2	26	57	168	20.1956	1	11.68	11.66	3	1	1	1	1	1	259	1	1	37	1	21	1	1	1	3	1	0	0	3	1	0	0	1	1	1	1	1	0	0	1	1	1	1	1	0	0	1
2	2	30	48	158.1	19.2034	2	11.74	11.66	2	1	1	1	1	1	264	1	1	37	1	25.09	1	2	1	1	1	1	1	3	1	0	0	1	0	0	1	1	0	0	1	0	0	0	0	0	0	0
2	2	53	48	155	19.9792	1	9.08	11.66	2	1	1	1	1	1	76	1	1	32	1	28.69	1	2	1	1	1	0	0	2	1	0	0	1	1	1	1	1	0	0	1	1	1	1	1	1	1	1
2	2	58	56.2	158.7	22.3143	2	9.63	11.67	2	1	1	1	1	1	106	1	1	32	1	36	1	0	0	0	0	0	0	1	1	0	0	1	0	0	0	0	0	0	0	0	0	0	0	0	0	0
2	2	67	79.7	160.3	31.0164	2	10.2	11.67	2	1	1	1	2	1	121	1	1	35	1	20.85	1	0	0	0	0	0	0	0	0	0	0	0	0	0	0	0	0	0	0	0	0	0	0	0	0	0
2	1	55	55	161	21.2183	1	11.6	11.68	4	1	1	1	1	1	249	1	1	37	1	23.5	1	0	0	0	0	1	1	1	1	0	0	1	1	1	1	1	0	0	1	1	1	1	1	0	0	1
2	1	69	67.25	164.1	24.9733	2	12.44	11.68	3	2	1	1	1	1	332	1	1	37	1	42	1	0	0	0	0	0	0	2	1	0	0	1	0	0	0	0	0	0	0	0	0	0	0	0	0	0
2	1	55	59.5	163.2	22.3397	1	11.72	11.69	5	2	1	1	1	1	263	1	1	37	1	14.2	1	1	1	1	1	2	1	3	1	0	0	1	0	0	1	1	0	0	1	1	1	1	1	1	1	1
2	2	77	54.3	150.5	23.9732	2	9.53	11.7	5	1	1	1	2	1	52	1	0	32	1	45	3	1	1	1	1	0	0	3	1	0	0	1	1	1	1	1	0	0	1	1	1	1	1	0	0	1
1	2	67	62.5	155.3	25.9142	2	8.8	11.7	2	2	1	1	1	2	134	2	2	32	1	32	1	0	0	0	0	0	0	1	1	0	0	1	0	0	0	0	0	0	0	0	0	0	0	0	0	0
2	2	79	71.6	149.8	31.9073	2	10.64	11.7	2	1	1	1	1	1	169	1	1	35	1	20	1	1	1	0	0	0	0	1	1	1	1	1	0	0	0	0	0	0	0	0	0	0	0	0	0	0
2	2	54	71.9	162.6	27.1949	1	11.06	11.7	3	1	1	1	1	1	202	1	1	35	1	28.34	1	0	0	0	0	0	0	0	0	0	0	0	0	0	0	0	0	0	0	0	0	0	0	0	0	0
2	1	66	83.15	178.2	26.1847	1	11.92	11.7	3	1	1	1	1	1	291	1	1	37	1	18	1	4	1	4	1	3	1	4	1	2	1	1	3	1	3	1	2	1	1	3	1	3	1	2	1	1
2	1	34	54.8	175	17.8939	1	12.46	11.7	1	1	1	1	2	2	168	1	2	37	1	19	1	0	0	0	0	0	0	0	0	0	0	0	0	0	0	0	0	0	0	0	0	0	0	0	0	0
2	1	22	55.35	174	18.2818	1	11.8	11.72	2	1	1	1	2	1	244	1	1	37	1	38.3	1	1	1	1	1	2	1	3	1	0	0	1	0	0	0	0	0	0	0	0	0	0	0	0	0	0
2	1	64	75.15	171.7	25.4911	1	12.93	11.72	2	1	1	1	1	1	316	1	1	39	1	33.34	1	0	0	1	1	0	0	1	1	0	0	1	0	0	0	0	0	0	0	0	0	0	0	0	0	0
2	1	63	61.6	171.1	21.0417	1	12.99	11.72	2	1	1	1	1	4	274	1	0	39	1	37	1	1	1	1	1	1	1	3	1	0	0	1	0	0	0	0	0	0	0	0	0	0	0	0	0	0
2	2	40	51.3	153.4	21.8005	2	9.66	11.73	2	1	1	1	1	1	118	1	1	32	1	32.84	1	0	0	0	0	0	0	1	1	0	0	1	0	0	0	0	0	0	0	0	0	0	0	0	0	0
2	2	58	61.1	155.2	25.3663	1	9.56	11.73	4	1	1	1	1	1	306	1	1	32	1	26.6	2	2	1	1	1	0	0	3	1	0	0	1	0	0	1	1	0	0	1	0	0	0	0	0	0	0
2	1	42	66.3	164.4	24.5307	1	10.71	11.74	3	1	1	1	1	2	122	1	2	35	1	24	1	0	0	0	0	0	0	0	0	0	0	0	0	0	0	0	0	0	0	0	0	0	0	0	0	0
2	2	37	57	157	23.1247	2	12.42	11.74	2	2	1	1	1	2	136	1	2	37	1	35	1	0	0	0	0	0	0	1	1	0	0	1	0	0	0	0	0	0	0	0	0	0	0	0	0	0
1	2	20	53	162.2	20.1453	1	8.81	11.75	5	2	1	1	2	1	82	1	1	32	2	40	1	0	0	0	0	0	0	1	1	0	0	1	0	0	0	0	0	0	0	0	0	0	0	0	0	0
2	1	51	62.4	171	21.3399	1	10.15	11.75	4	1	1	1	2	1	119	1	1	35	1	29	1	0	0	1	1	0	0	2	1	0	0	1	1	1	1	1	0	0	1	1	1	1	1	1	1	1
2	1	70	65.5	163.8	24.4126	2	11.76	11.75	3	2	1	1	1	1	266	1	1	37	1	35	1	0	0	0	0	0	0	1	1	0	0	1	0	0	0	0	0	0	0	0	0	0	0	0	0	0
2	2	65	56.2	156.5	22.946	2	10.47	11.76	4	2	1	1	1	1	154	1	1	35	1	36.5	1	0	0	0	0	0	0	1	1	0	0	1	0	0	0	0	0	0	0	0	0	0	0	0	0	0
2	2	79	48	153.3	20.4248	2	10.9	11.76	2	2	1	1	1	1	191	1	1	35	1	39.97	1	0	0	0	0	0	0	1	1	0	0	1	0	0	0	0	0	0	0	0	0	0	0	0	0	0
2	2	72	58.3	147.2	26.9062	2	10.3	11.76	5	1	2	1	3	1	286	1	1	35	1	34	1	2	1	1	1	0	0	3	1	0	0	1	0	0	1	1	0	0	1	0	0	0	0	0	0	0
2	1	73	73.5	174.8	24.055	3	13.02	11.76	1	1	1	1	2	2	184	2	2	39	1	20.68	1	0	0	0	0	0	0	1	1	0	0	1	0	0	0	0	0	0	0	0	0	0	0	0	0	0
2	2	47	79	159	31.2488	2	11.62	11.78	5	1	1	1	2	1	191	1	1	37	1	13	1	1	1	3	1	0	0	3	1	0	0	1	2	1	2	1	1	1	1	0	0	1	1	0	0	1
2	1	44	57.5	164	21.3786	2	11.78	11.78	4	1	1	1	1	1	270	1	1	37	1	22	2	0	0	0	0	0	0	1	1	0	0	1	0	0	0	0	0	0	0	0	0	0	0	0	0	0
2	1	50	58.45	158.5	23.2662	1	10.62	11.78	2	1	1	1	2	1	281	1	1	35	1	32.7	1	0	0	0	0	0	0	1	1	0	0	1	0	0	0	0	0	0	0	0	0	0	0	0	0	0
2	2	59	54.3	153	23.1962	2	10.2	11.79	3	2	1	2	4	4	233	1	1	32	1	14.3	1	3	1	3	1	0	0	3	1	0	0	1	3	1	1	1	0	0	1	1	1	3	1	1	1	1
2	1	60	81.65	169	28.5879	1	12.28	11.79	5	2	1	1	2	1	244	1	1	37	1	13.7	1	0	0	0	0	0	0	1	1	0	0	1	0	0	0	0	0	0	0	0	0	0	0	0	0	0
1	2	69	60	151.6	26.1068	3	8.8	11.8	2	1	1	1	3	4	66	1	2	32	1	30.2	1	0	0	0	0	0	0	0	0	0	0	0	0	0	0	0	0	0	0	0	0	0	0	0	0	0
2	2	66	49.7	141.5	24.8224	2	10.72	11.8	3	2	1	1	1	2	123	1	2	35	1	41	1	1	1	0	0	0	0	1	1	1	1	1	1	1	1	1	1	1	1	0	0	0	0	0	0	0
2	2	69	55	156	22.6003	2	9.82	11.8	2	1	1	1	1	1	136	1	1	35	1	20	1	0	0	0	0	0	0	0	0	0	0	0	0	0	0	0	0	0	0	0	0	0	0	0	0	0
2	2	36	56	156	23.0112	1	10.3	11.8	3	2	1	1	1	1	136	1	1	35	1	47.87	1	0	0	0	0	0	0	1	1	0	0	1	0	0	0	0	0	0	0	0	0	0	0	0	0	0
2	2	61	57.45	156	23.607	3	9.1	11.8	2	2	1	1	3	3	188	1	1	32	1	16.1	1	0	0	1	1	0	0	1	1	0	0	1	0	0	0	0	0	0	0	0	0	0	0	0	0	0
2	2	30	79.8	169.7	27.7102	1	12.84	11.81	3	1	1	1	2	1	258	1	1	39	1	21.46	1	0	0	0	0	0	0	0	0	0	0	0	0	0	0	0	0	0	0	0	0	0	0	0	0	0
2	2	66	69.4	161.3	26.6742	2	9	11.82	5	2	1	1	1	1	75	1	1	32	1	35.9	2	0	0	4	1	0	0	1	1	0	0	1	0	0	0	0	0	0	0	0	0	0	0	0	0	0
2	1	58	71.7	170.4	24.6933	2	10.4	11.82	3	1	2	1	2	1	138	1	1	35	1	41.53	2	3	1	3	1	0	0	3	1	0	0	1	3	1	1	1	0	0	1	1	1	2	1	2	1	1
2	1	55	67.5	169	23.6336	1	12.26	11.82	3	1	1	1	2	1	243	1	1	37	1	24.78	1	0	0	0	0	0	0	0	0	0	0	0	0	0	0	0	0	0	0	0	0	0	0	0	0	0
2	2	47	53.1	162.1	20.2082	2	10.66	11.82	2	1	1	1	3	1	290	1	1	35	1	40.65	1	2	1	3	1	0	0	3	1	0	0	1	2	1	2	1	1	1	1	1	1	2	1	1	1	1
1	2	56	54.6	160.7	21.1427	2	9.8	11.84	5	1	1	1	1	1	111	1	1	35	1	37.1	1	0	0	0	0	0	0	1	1	0	0	1	0	0	0	0	0	0	0	0	0	0	0	0	0	0
2	2	46	76.15	169.8	26.4116	1	10.96	11.84	2	1	1	1	1	1	196	1	1	35	1	40	1	0	0	0	0	0	0	1	1	0	0	1	0	0	0	0	0	0	0	0	0	0	0	0	0	0
2	1	78	60.2	166.8	21.6374	2	12.23	11.84	3	1	1	1	1	1	312	1	1	37	1	37.5	1	0	0	1	1	0	0	1	1	0	0	1	1	1	1	1	1	1	1	2	1	1	1	0	0	1
2	1	81	53.3	161	20.5625	2	12.48	11.84	2	2	1	1	2	1	253	1	1	37	1	55.87	1	0	0	1	1	0	0	1	1	1	1	1	0	0	0	0	0	0	0	0	0	0	0	0	0	0
1	2	68	43	149	19.3685	2	10.67	11.85	2	1	1	1	1	2	312	1	2	35	1	17.5	1	0	0	1	1	0	0	1	1	0	0	1	1	1	1	1	1	1	1	2	1	2	1	0	0	1
2	1	64	72.6	166	26.3463	2	10.89	11.85	2	1	1	1	2	1	162	1	1	35	1	22	1	0	0	0	0	0	0	0	0	0	0	0	0	0	0	0	0	0	0	0	0	0	0	0	0	0
2	2	55	52	150	23.1111	2	8.86	11.85	5	2	1	1	1	2	180	1	2	32	1	37	3	1	1	1	1	0	0	3	1	0	0	1	2	1	1	1	0	0	1	1	1	1	1	1	1	1
2	1	67	56.4	156.2	23.1162	2	11.94	11.85	3	1	1	1	1	1	293	1	1	37	1	16.3	1	1	1	1	1	0	0	2	1	0	0	1	0	0	0	0	0	0	0	0	0	0	0	0	0	0
2	1	73	56.6	163	21.303	2	12	11.85	2	1	1	1	1	1	296	1	1	37	1	24	1	0	0	0	0	0	0	0	0	0	0	0	0	0	0	0	0	0	0	0	0	0	0	0	0	0
1	2	75	61.4	161.7	23.4827	3	11.96	11.85	4	1	1	1	2	1	299	2	1	37	1	39.6	3	1	1	1	1	1	1	3	1	0	0	1	2	1	2	1	2	1	1	2	1	2	1	1	1	1
2	1	65	64	164	23.7954	2	10.57	11.86	1	1	1	1	2	1	145	1	1	35	1	23	1	0	0	0	0	0	0	0	0	0	0	0	0	0	0	0	0	0	0	0	0	0	0	0	0	0
1	1	60	67	167	24.0238	2	11.8	11.86	5	3	1	1	2	1	153	1	1	37	1	56	3	0	0	0	0	0	0	1	1	0	0	1	0	0	0	0	0	0	0	0	0	0	0	0	0	0
2	2	71	57	152.6	24.4774	2	9.12	11.86	5	1	1	1	1	1	58	1	1	32	1	17	2	3	1	2	1	0	0	3	1	0	0	1	0	0	1	1	0	0	1	0	0	0	0	0	0	0
2	1	20	71.55	174	23.6326	1	11.57	11.87	4	1	1	1	1	2	125	1	2	37	1	25.22	1	0	0	0	0	0	0	0	0	0	0	0	0	0	0	0	0	0	0	0	0	0	0	0	0	0
1	1	73	53.9	164.4	19.9428	3	10.16	11.87	1	1	1	1	1	1	134	1	1	35	1	40.92	1	1	1	1	1	0	0	3	1	0	0	1	2	1	0	0	0	0	1	1	1	0	0	0	0	1
2	1	42	69.7	176.2	22.4502	1	13.17	11.87	1	1	1	1	1	1	340	1	1	39	1	28	1	0	0	0	0	0	0	0	0	0	0	0	0	0	0	0	0	0	0	0	0	0	0	0	0	0
2	1	71	71	158.6	28.2262	2	11.8	11.88	3	1	1	2	1	1	59	1	1	35	2	24.15	1	0	0	1	1	0	0	1	1	0	0	1	1	1	1	1	0	0	1	1	1	1	1	0	0	1
2	1	51	60.45	165	22.2039	2	10.26	11.88	3	1	1	1	1	1	131	1	1	35	1	35.22	1	0	0	0	0	0	0	1	1	0	0	1	1	1	1	1	1	1	1	2	1	2	1	2	1	1
1	1	53	83.5	170	28.8927	1	12.1	11.88	4	1	1	1	2	1	284	1	1	37	1	38.5	2	1	1	2	1	0	0	3	1	0	0	1	2	1	2	1	0	0	1	0	0	0	0	0	0	0
2	1	68	73	165.4	26.6841	2	12.33	11.88	3	1	1	1	1	1	322	1	1	37	1	25.63	1	0	0	0	0	0	0	0	0	0	0	0	0	0	0	0	0	0	0	0	0	0	0	0	0	0
2	2	62	75.7	156.3	30.9869	2	9.14	11.88	2	1	1	1	1	1	60	1	1	32	1	21.66	1	0	0	0	0	0	0	1	1	0	0	1	0	0	0	0	0	0	0	0	0	0	0	0	0	0
1	1	77	55.8	160.8	21.5805	1	11.9	11.8833	4	2	1	1	1	1	258	1	1	37	1	27	1	0	0	0	0	0	0	1	1	0	0	1	0	0	0	0	0	0	0	0	0	0	0	0	0	0
1	1	53	75.2	171.9	25.4487	2	12.16	11.89	1	1	1	1	2	1	234	1	1	37	1	30.3	1	0	0	0	0	0	0	0	0	0	0	0	0	0	0	0	0	0	0	0	0	0	0	0	0	0
1	2	55	59.45	152.9	25.4294	1	9.89	11.9	2	1	1	1	2	1	76	1	1	35	1	22.2	1	1	1	1	1	0	0	3	1	0	0	1	1	1	1	1	0	0	1	0	0	1	1	0	0	1
1	2	58	61.6	158.7	24.4583	2	10.09	11.9	2	1	1	1	2	1	83	1	1	35	1	42.68	1	2	1	0	0	0	0	1	1	1	1	1	0	0	0	0	0	0	0	0	0	0	0	0	0	0
1	2	67	62.25	154.6	26.0448	2	8.82	11.9	4	1	1	1	2	1	88	1	1	32	1	18	1	0	0	0	0	0	0	1	1	0	0	1	0	0	0	0	0	0	0	0	0	0	0	0	0	0
1	1	71	65	165	23.8751	2	10.1	11.9	2	2	1	1	1	1	125	1	1	35	1	27.35	1	0	0	1	1	0	0	3	1	0	0	1	0	0	0	0	0	0	0	0	0	0	0	0	0	0
1	2	40	64.35	165.7	23.4371	1	10.19	11.9	1	2	1	1	1	1	139	1	1	35	1	30	1	1	1	1	1	0	0	2	1	0	0	1	1	1	1	1	0	0	1	0	0	1	1	1	1	1
2	1	44	78	161	30.0914	3	10.42	11.9	2	1	1	1	1	1	147	1	1	35	1	18.5	1	0	0	1	1	0	0	2	1	0	0	1	2	1	2	1	2	1	1	2	1	1	1	0	0	1
2	2	25	45	145	21.4031	1	10.69	11.9	2	1	1	1	2	1	150	1	1	35	1	25	1	0	0	0	0	0	0	0	0	0	0	0	0	0	0	0	0	0	0	0	0	0	0	0	0	0
2	2	32	46	158	18.4265	1	10.54	11.9	3	1	1	1	1	1	160	1	1	35	1	24	1	0	0	1	1	0	0	1	1	0	0	1	1	1	1	1	0	0	1	1	1	1	1	0	0	1
2	1	82	47	147	21.7502	3	10.81	11.9	3	3	2	1	1	1	184	1	1	35	1	30	1	1	1	1	1	2	1	4	1	0	0	1	0	0	1	1	0	0	1	0	0	0	0	0	0	0
2	1	82	42.8	152.4	18.4278	2	10.4	11.9	2	1	1	1	3	3	195	1	1	35	1	30	1	0	0	0	0	0	0	0	0	0	0	0	0	0	0	0	0	0	0	0	0	0	0	0	0	0
2	1	53	66.5	174.2	21.9142	1	11.6	11.9	2	1	1	1	1	1	248	1	1	37	1	18.9	1	1	1	0	0	0	0	1	1	1	1	1	1	1	1	1	1	1	1	0	0	0	0	0	0	0
1	1	70	62.6	164.8	23.0494	3	12.4	11.9	3	1	1	1	1	1	302	1	1	37	1	28.6	1	0	0	0	0	0	0	0	0	0	0	0	0	0	0	0	0	0	0	0	0	0	0	0	0	0
2	1	20	59.35	174.1	19.5805	1	13.05	11.9	5	1	1	1	1	1	328	1	1	39	1	39	1	0	0	0	0	0	0	1	1	0	0	1	0	0	0	0	0	0	0	0	0	0	0	0	0	0
2	1	54	70.85	167.8	25.1626	3	10.83	11.91	3	1	1	1	1	1	186	1	1	35	1	33.09	1	0	0	0	0	1	1	1	1	0	0	1	1	1	1	1	0	0	1	1	1	1	1	0	0	1
1	1	71	81.9	170	28.3391	2	11.75	11.91	3	1	1	1	1	1	246	1	1	37	1	31.4	1	3	1	3	1	0	0	3	1	0	0	1	1	1	2	1	1	1	1	2	1	2	1	1	1	1
2	2	49	50.6	157.7	20.3464	2	11.38	11.92	2	1	1	1	1	1	304	1	1	37	1	22.56	1	0	0	0	0	0	0	0	0	0	0	0	0	0	0	0	0	0	0	0	0	0	0	0	0	0
1	1	46	66.5	169.8	23.0646	2	13.17	11.92	2	1	1	1	1	1	325	1	1	39	2	33.72	1	2	1	1	1	2	1	3	1	0	0	1	1	1	1	1	0	0	1	1	1	1	1	0	0	1
2	2	55	55	158	22.0317	2	11.29	11.92	2	1	1	1	1	1	286	1	1	37	1	33.5	1	1	1	3	1	0	0	3	1	0	0	1	2	1	2	1	1	1	1	1	1	1	1	0	0	1
2	1	23	71.05	168.1	25.1437	2	12.87	11.93	4	1	1	1	1	1	310	1	1	39	1	13.84	1	0	0	0	0	1	1	1	1	0	0	1	0	0	0	0	0	0	0	0	0	0	0	0	0	0
1	2	61	47.4	149.7	21.1512	2	10.11	11.9333	4	1	1	1	1	1	127	1	1	35	1	20	1	0	0	0	0	0	0	0	0	0	0	0	0	0	0	0	0	0	0	0	0	0	0	0	0	0
2	2	29	49	149	22.0711	2	9	11.94	2	1	1	1	1	1	74	1	1	32	1	27.3	1	1	1	0	0	0	0	1	1	1	1	1	1	1	1	1	0	0	1	1	1	1	1	1	1	1
1	1	72	63.1	167.4	22.5174	3	9.92	11.94	1	1	1	1	1	1	112	1	1	35	1	37.88	1	0	0	0	0	0	0	1	1	0	0	1	0	0	0	0	0	0	0	0	0	0	0	0	0	0
1	1	71	60.9	162.3	23.1196	2	10.07	11.94	2	1	1	1	1	1	120	1	1	35	1	38	1	1	1	1	1	0	0	3	1	0	0	1	2	1	2	1	2	1	1	0	0	0	0	0	0	0
2	2	58	59	160	23.0469	2	11.96	11.94	2	1	2	1	2	2	167	1	2	37	1	55.09	2	1	1	1	1	0	0	4	1	0	0	1	1	1	1	1	0	0	1	0	0	1	1	1	1	1
2	2	27	47	147	21.7502	1	10.85	11.94	1	1	1	1	3	3	199	1	1	35	1	29	1	0	0	0	0	0	0	0	0	0	0	0	0	0	0	0	0	0	0	0	0	0	0	0	0	0
2	2	77	44	142	21.8211	2	10.71	11.94	2	1	1	1	1	1	173	1	1	35	1	36.97	1	1	1	1	1	1	1	3	1	0	0	1	1	1	1	1	0	0	1	0	0	0	0	0	0	0
1	2	45	61	151	26.7532	1	9.12	11.95	3	1	1	1	1	1	97	1	1	32	1	15	1	0	0	0	0	0	0	1	1	0	0	1	1	1	1	1	0	0	1	1	1	0	0	0	0	1
2	2	68	67.8	161	26.1564	1	8.88	11.95	3	1	1	1	2	1	89	1	1	32	1	37.32	1	4	1	1	1	3	1	4	1	0	0	1	0	0	1	1	0	0	1	0	0	0	0	0	0	0
1	1	61	64.05	156.8	26.0512	2	8.59	11.95	4	1	1	1	1	2	133	2	2	32	1	35.32	1	0	0	0	0	0	0	1	1	0	0	1	1	1	1	1	1	1	1	1	1	1	1	1	1	1
2	2	63	56.5	159.2	22.2927	1	10.11	11.95	1	1	1	1	1	2	351	1	2	35	1	44	2	0	0	0	0	0	0	1	1	0	0	1	0	0	0	0	0	0	0	0	0	0	0	0	0	0
2	2	59	70	165.3	25.6184	1	8.74	11.96	2	1	1	1	2	1	79	1	1	32	1	39.38	1	0	0	1	1	2	1	3	1	0	0	1	1	1	1	1	1	1	1	0	0	0	0	0	0	0
2	1	74	74.75	170.6	25.6834	2	10.56	11.96	1	1	1	1	1	1	161	1	1	35	1	37	1	0	0	0	0	0	0	1	1	0	0	1	1	1	1	1	1	1	1	1	1	1	1	1	1	1
1	1	22	59.95	169.1	20.9653	1	11.5	11.96	2	1	1	1	1	1	290	1	1	37	1	32.5	1	1	1	1	1	0	0	3	1	0	0	1	2	1	2	1	2	1	1	3	1	1	1	1	1	1
2	2	64	46.8	152.2	20.203	1	10.71	11.96	3	1	1	1	2	2	175	1	2	35	1	26	1	3	1	3	1	0	0	3	1	0	0	1	3	1	2	1	0	0	1	0	0	0	0	0	0	0
1	2	70	62.8	157.8	25.22	2	8.9	11.97	1	1	1	1	1	1	87	1	1	32	1	12	1	0	0	0	0	0	0	0	0	0	0	0	0	0	0	0	0	0	0	0	0	0	0	0	0	0
2	2	47	60	160	23.4375	2	10.42	11.97	1	1	1	1	3	3	196	1	1	35	1	47	2	0	0	0	0	0	0	1	1	0	0	1	0	0	0	0	0	0	0	0	0	0	0	0	0	0
2	1	83	46	146	21.58	2	11.83	11.97	4	3	1	1	1	1	280	1	1	37	1	38	1	0	0	0	0	0	0	1	1	0	0	1	0	0	0	0	0	0	0	0	0	0	0	0	0	0
2	1	61	65.55	163.1	24.6414	2	11.98	11.97	5	3	1	1	2	1	361	1	1	37	1	30	2	1	1	1	1	0	0	2	1	0	0	1	0	0	0	0	0	0	0	0	0	0	0	0	0	0
1	2	64	52	156	21.3675	2	8.8	11.98	2	1	1	1	2	1	70	1	1	32	1	30.5	1	3	1	2	1	0	0	3	1	0	0	1	1	1	2	1	1	1	1	1	1	1	1	0	0	1
1	2	68	51	152	22.0741	2	10.2	11.98	2	1	1	1	2	1	86	1	1	35	1	22	1	0	0	0	0	0	0	0	0	0	0	0	0	0	0	0	0	0	0	0	0	0	0	0	0	0
2	1	63	46.05	159.6	18.0786	1	10.45	11.98	2	1	1	1	2	1	141	1	1	35	1	30.6	1	0	0	1	1	3	1	1	1	0	0	1	1	1	1	1	1	1	1	0	0	1	1	1	1	1
2	2	66	60.4	156	24.8192	1	9.16	11.98	4	2	1	1	1	1	51	1	0	32	1	34.5	2	1	1	1	1	0	0	3	1	0	0	1	1	1	1	1	0	0	1	0	0	1	1	0	0	1
1	2	25	74.85	166.9	26.8707	1	12.24	11.9833	4	2	1	1	1	1	290	1	1	37	1	51	3	2	1	2	1	0	0	3	1	0	0	1	2	1	2	1	1	1	1	2	1	0	0	0	0	1
1	2	71	53.1	146.1	24.8768	2	8.58	12	1	1	1	1	1	1	68	1	1	32	1	45.57	2	0	0	0	0	0	0	1	1	0	0	1	0	0	0	0	0	0	0	0	0	0	0	0	0	0
2	2	45	58.5	161.9	22.3184	1	9.32	12	4	2	1	1	1	1	80	1	1	32	1	35	1	0	0	1	1	0	0	1	1	0	0	1	0	0	0	0	0	0	0	0	0	0	0	0	0	0
1	2	56	54.7	156.8	22.2482	2	9.43	12	5	3	1	1	1	1	106	1	1	32	1	53	2	0	0	1	1	0	0	1	1	0	0	1	1	1	1	1	1	1	1	2	1	1	1	1	1	1
2	2	39	83.3	160.5	32.3366	1	10.17	12	5	1	1	1	1	1	122	1	1	35	1	12	1	3	1	3	1	0	0	3	1	0	0	1	0	0	1	1	0	0	1	0	0	0	0	0	0	0
2	1	67	66.6	166.2	24.1108	2	10.19	12	2	1	1	1	1	1	124	1	1	35	1	35	1	0	0	0	0	0	0	1	1	0	0	1	0	0	0	0	0	0	0	0	0	0	0	0	0	0
2	1	71	74.8	170.8	25.6405	2	10.26	12	2	1	1	1	2	1	127	1	1	35	1	36.06	1	0	0	1	1	0	0	1	1	0	0	1	0	0	0	0	0	0	0	0	0	0	0	0	0	0
2	2	48	50	157	20.2848	3	10.52	12	3	1	1	1	1	1	158	1	1	35	1	27	1	0	0	0	0	0	0	0	0	0	0	0	0	0	0	0	0	0	0	0	0	0	0	0	0	0
1	1	69	67.9	159.8	26.5899	2	12.2	12	2	1	1	1	2	1	176	1	1	37	1	29.72	1	0	0	0	0	0	0	0	0	0	0	0	0	0	0	0	0	0	0	0	0	0	0	0	0	0
2	1	66	73.8	163.6	27.5734	1	10.86	12	4	1	1	1	1	1	189	1	1	35	1	25	1	0	0	0	0	0	0	0	0	0	0	0	0	0	0	0	0	0	0	0	0	0	0	0	0	0
2	2	42	46.7	147.7	21.407	2	10.95	12	5	3	1	1	1	1	195	1	1	35	1	25.84	2	0	0	1	1	0	0	1	1	0	0	1	1	1	1	1	0	0	1	0	0	0	0	0	0	0
2	1	64	63.9	165.6	23.3013	1	11.7	12	1	2	1	1	2	1	199	1	1	37	1	52.7	1	1	1	1	1	0	0	3	1	0	0	1	1	1	1	1	0	0	1	0	0	0	0	0	0	0
2	1	73	67.3	163.7	25.1141	2	11.08	12	2	1	1	1	1	1	214	1	1	35	1	18	1	0	0	1	1	0	0	2	1	0	0	1	1	1	1	1	0	0	1	0	0	0	0	0	0	0
1	2	46	59.4	161.2	22.859	2	11.58	12	1	1	1	1	1	1	230	1	1	37	1	52	2	0	0	0	0	0	0	1	1	0	0	1	1	1	1	1	0	0	1	0	0	0	0	0	0	0
2	2	41	61	188	17.2589	1	11.54	12	4	1	1	1	1	1	241	1	1	37	1	22.78	1	1	1	1	1	2	1	4	1	0	0	1	2	1	2	1	2	1	1	2	1	2	1	1	1	1
2	1	64	73	177	23.3011	3	12.39	12	1	1	1	1	2	1	249	1	1	37	1	24	1	0	0	0	0	0	0	0	0	0	0	0	0	0	0	0	0	0	0	0	0	0	0	0	0	0
2	1	49	67.6	170.6	23.2268	1	12.5	12	3	2	1	1	2	1	254	1	1	37	1	19.4	1	0	0	0	0	0	0	1	1	0	0	1	0	0	0	0	0	0	0	0	0	0	0	0	0	0
2	2	46	57	158	22.8329	1	12.08	12	5	3	1	1	2	1	257	1	1	37	1	58	1	0	0	0	0	0	0	1	1	0	0	1	0	0	0	0	0	0	0	0	0	0	0	0	0	0
2	1	73	61.3	172	20.7207	2	11.48	12	2	1	1	1	1	4	265	1	0	37	1	20	2	0	0	0	0	0	0	1	1	0	0	1	0	0	0	0	0	0	0	0	0	0	0	0	0	0
2	1	79	56.7	166	20.5763	2	11.56	12	2	1	1	1	3	1	292	1	1	37	1	15	1	0	0	0	0	0	0	0	0	0	0	0	0	0	0	0	0	0	0	0	0	0	0	0	0	0
1	2	52	48.3	149	21.7558	1	10.13	12	5	1	1	1	1	2	307	1	2	35	1	33.3	1	0	0	0	0	0	0	0	0	0	0	0	0	0	0	0	0	0	0	0	0	0	0	0	0	0
1	1	76	50	150	22.2222	1	10.19	12	3	1	1	1	2	2	356	1	2	35	1	18	1	2	1	3	1	0	0	3	1	0	0	1	0	0	1	1	0	0	1	1	1	2	1	2	1	1
1	1	59	83.45	170.2	28.8076	2	11.92	12	2	1	1	1	2	2	367	1	2	37	1	43.8	2	1	1	0	0	0	0	1	1	0	0	1	1	1	1	1	0	0	1	1	1	2	1	0	0	1
2	2	51	52.2	165.9	18.9661	3	11.44	12	4	3	1	1	1	1	53	1	0	37	1	29	3	2	1	1	1	0	0	3	1	0	0	1	0	0	1	1	0	0	1	0	0	0	0	0	0	0
2	1	70	46.6	167	16.7091	2	11.84	12.01	5	2	1	1	2	1	271	1	1	37	1	15.2	2	0	0	0	0	0	0	1	1	0	0	1	0	0	0	0	0	0	0	0	0	0	0	0	0	0
1	2	49	56	153	23.9224	3	9.42	12.02	5	1	1	1	1	1	104	1	1	32	1	22.6	1	0	0	0	0	0	0	0	0	0	0	0	0	0	0	0	0	0	0	0	0	0	0	0	0	0
2	1	63	76.6	168.5	26.9792	2	10.28	12.02	2	1	1	1	1	1	132	1	1	35	1	22	1	1	1	3	1	0	0	3	1	0	0	1	1	1	1	1	0	0	1	0	0	0	0	0	0	0
2	2	31	61.6	167.2	22.0348	1	10.88	12.02	3	1	1	1	1	1	190	1	1	35	1	12.5	1												2	1	3	1	3	1	1	2	1	2	1	1	1	1
1	1	63	64.45	170.6	22.1444	2	11.24	12.02	5	2	1	1	1	1	258	1	1	37	1	60	2	3	1	1	1	0	0	3	1	0	0	1	0	0	1	1	0	0	1	0	0	0	0	0	0	0
2	1	57	67.65	170.9	23.1624	1	11.65	12.02	5	1	1	1	1	1	255	1	1	37	1	25.5	1	3	1	3	1	0	0	3	1	0	0	1	3	1	2	1	1	1	1	0	0	2	1	1	1	1
2	1	75	70.7	169.1	24.7248	3	12.6	12.03	3	2	1	2	1	1	60	1	1	37	1	30.7	1	1	1	3	1	0	0	3	1	0	0	1	1	1	1	1	0	0	1	1	1	1	1	0	0	1
2	2	56	53.09	154.9	22.1264	2	10.4	12.03	2	2	1	1	2	1	137	1	1	35	1	31.53	1	0	0	0	0	0	0	1	1	0	0	1	0	0	0	0	0	0	0	0	0	0	0	0	0	0
1	1	71	60.7	160.1	23.6813	2	11.96	12.0333	2	2	1	1	1	1	265	1	1	37	1	67	3	0	0	1	1	0	0	3	1	0	0	1	0	0	0	0	0	0	0	0	0	0	0	0	0	0
2	1	56	73.7	169.8	25.5618	1	10.45	12.04	3	2	1	1	1	1	150	1	1	35	1	30	1	0	0	1	1	1	1	1	1	0	0	1	1	1	1	1	1	1	1	1	1	1	1	1	1	1
2	1	66	56.45	160.5	21.9136	3	11.87	12.04	2	1	1	1	2	1	280	1	1	37	1	24.69	1	1	1	1	1	0	0	3	1	0	0	1	1	1	1	1	0	0	1	0	0	0	0	0	0	0
1	2	66	47.3	159.3	18.6393	3	11.7	12.04	4	2	1	1	1	1	297	2	1	37	1	50	3	2	1	2	1	0	0	3	1	0	0	1	2	1	2	1	1	1	1	2	1	2	1	2	1	1
2	1	57	77.5	178.6	24.2962	1	11.86	12.04	4	1	1	1	1	1	286	1	1	37	1	24.94	1	0	0	0	0	0	0	1	1	0	0	1	0	0	0	0	0	0	0	0	0	0	0	0	0	0
1	2	37	54.9	155.1	22.8217	1	9.96	12.05	3	1	1	2	1	1	62	1	1	32	1	30.04	1	0	0	0	0	0	0	0	0	0	0	0	0	0	0	0	0	0	0	0	0	0	0	0	0	0
1	2	41	58.6	166.6	21.1129	1	8.83	12.05	2	1	1	1	2	1	58	1	1	32	1	18.6	1	2	1	0	0	0	0	4	1	0	0	1	1	1	1	1	0	0	1	1	1	2	1	0	0	1
2	2	72	60.8	152.4	26.1778	2	10.56	12.05	2	1	1	1	1	1	162	1	1	35	1	24	1	0	0	0	0	0	0	0	0	0	0	0	0	0	0	0	0	0	0	0	0	0	0	0	0	0
2	1	57	60.7	161.9	23.1577	1	11.72	12.05	2	2	1	1	2	1	201	1	1	37	1	13.5	1	0	0	0	0	0	0	1	1	0	0	1	0	0	0	0	0	0	0	0	0	0	0	0	0	0
2	2	73	53.95	156.5	22.0274	2	9.5	12.05	5	1	1	1	2	1	303	1	1	32	1	27.2	2	2	1	1	1	0	0	3	1	0	0	1	2	1	2	1	1	1	1	0	0	1	1	1	1	1
1	2	75	62	151	27.1918	1	10.08	12.06	1	1	1	1	2	1	82	1	1	35	1	32.6	1	0	0	0	0	0	0	0	0	0	0	0	0	0	0	0	0	0	0	0	0	0	0	0	0	0
1	1	53	61.4	165.8	22.3357	1	10.31	12.06	2	1	1	1	2	1	89	1	1	35	1	25	1	2	1	0	0	0	0	4	1	0	0	1	1	1	1	1	0	0	1	1	1	2	1	1	1	1
2	1	52	62.65	159.7	24.5647	1	10.8	12.06	3	2	1	1	3	3	198	1	1	35	1	42.47	1	1	1	0	0	0	0	4	1	0	0	1	1	1	1	1	0	0	1	0	0	0	0	0	0	0
2	1	77	59.7	170.8	20.4644	3	11.9	12.06	3	1	1	1	2	1	325	1	1	37	1	18.59	1	0	0	0	0	0	0	0	0	0	0	0	0	0	0	0	0	0	0	0	0	0	0	0	0	0
2	1	55	70.55	159.4	27.7665	2	10.8	12.06	2	2	1	1	2	1	158	1	1	35	1	42.31	1	1	1	1	1	0	0	3	1	0	0	1	1	1	1	1	0	0	1	0	0	0	0	0	0	0
1	2	58	54.7	155.4	22.6509	2	10.55	12.07	3	1	2	1	1	1	152	1	1	35	1	51.24	2	0	0	0	0	0	0	1	1	0	0	1	0	0	0	0	0	0	0	0	0	0	0	0	0	0
2	1	75	63.6	161.1	24.5056	2	12.29	12.07	4	1	1	1	1	1	318	1	1	37	1	38	1	1	1	0	0	3	1	4	1	0	0	1	0	0	0	0	0	0	0	0	0	0	0	0	0	0
2	2	49	53.4	150.5	23.5759	3	9.2	12.07	5	2	2	1	1	2	325	1	2	32	1	33.6	1	1	1	3	1	0	0	3	1	0	0	1	1	1	1	1	0	0	1	1	1	1	1	0	0	1
1	2	41	53.4	163.1	20.074	1	12	12.08	2	1	1	1	2	2	126	1	2	37	1	21.07	1	1	1	1	1	0	0	3	1	0	0	1	2	1	2	1	2	1	1	2	1	2	1	2	1	1
2	2	30	74	173.9	24.4699	1	10.8	12.08	1	1	1	1	2	1	157	1	1	35	1	27	2	0	0	1	1	0	0	2	1	0	0	1	0	0	0	0	0	0	0	1	1	2	1	2	1	1
1	2	47	58.3	158.5	23.2065	1	10.16	12.0833	3	2	1	1	1	1	136	1	1	35	1	47	1	2	1	0	0	0	0	4	1	0	0	1	0	0	0	0	0	0	0	0	0	0	0	0	0	0
2	2	33	42	159	16.6133	2	11.5	12.09	3	1	1	1	1	1	234	1	1	37	1	15	1	0	0	0	0	1	1	1	1	0	0	1	1	1	1	1	0	0	1	0	0	0	0	0	0	0
2	2	24	64	160	25	2	11.5	12.09	2	1	1	1	1	1	263	1	1	37	1	23.69	1	0	0	0	0	0	0	0	0	0	0	0	0	0	0	0	0	0	0	0	0	0	0	0	0	0
1	2	57	58.5	154	24.6669	2	8.6	12.1	2	1	1	1	2	2	352	1	2	32	1	34.8	1	0	0	0	0	0	0	0	0	0	0	0	0	0	0	0	0	0	0	0	0	0	0	0	0	0
2	1	64	66.8	171	22.8446	1	13.62	12.1	3	1	1	1	1	1	56	1	1	39	1	39	1	0	0	0	0	0	0	1	1	0	0	1	0	0	0	0	0	0	0	0	0	0	0	0	0	0
2	2	31	51	151	22.3674	1	9.4	12.1	3	2	1	1	1	1	88	1	1	32	1	53.34	1	0	0	2	1	0	0	3	1	0	0	1	1	1	1	1	1	1	1	1	1	1	1	0	0	1
1	1	69	56	161	21.6041	2	10.58	12.1	2	1	1	1	2	1	91	1	1	35	1	19	1	0	0	0	0	0	0	0	0	0	0	0	0	0	0	0	0	0	0	0	0	0	0	0	0	0
1	2	56	54.7	156.8	22.2482	2	10.9	12.1	2	1	1	1	2	1	113	1	1	35	1	24.88	1	0	0	0	0	0	0	1	1	0	0	1	1	1	1	1	0	0	1	1	1	2	1	2	1	1
2	2	52	62.85	154.7	26.2618	1	9.14	12.1	1	1	1	1	2	1	115	1	1	32	1	32	1	0	0	0	0	0	0	1	1	0	0	1	0	0	0	0	0	0	0	0	0	0	0	0	0	0
1	1	76	60	166.3	21.6954	2	10.08	12.1	2	2	1	1	1	1	123	1	1	35	1	20	1	2	1	1	1	2	1	3	1	0	0	1	0	0	0	0	0	0	0	0	0	0	0	0	0	0
2	2	73	56.5	157	22.9218	2	10.21	12.1	2	2	1	1	1	1	128	1	1	35	1	35.1	1	0	0	0	0	3	1	1	1	0	0	1	0	0	0	0	0	0	0	0	0	0	0	0	0	0
2	2	57	55	158	22.0317	2	10.1	12.1	2	1	1	1	1	1	190	1	1	35	1	19	1	1	1	0	0	3	1	1	1	1	1	1	0	0	0	0	0	0	0	0	0	0	0	0	0	0
2	1	20	74.2	174.1	24.4797	1	13.08	12.11	2	2	1	1	2	1	260	1	1	39	1	40.65	1	0	0	1	1	0	0	1	1	0	0	1	1	1	1	1	0	0	1	0	0	0	0	0	0	0
1	2	63	58.5	169.2	20.4341	2	10.8	12.12	2	1	1	1	2	1	95	1	1	35	1	35	1	0	0	0	0	0	0	1	1	0	0	1	1	1	1	1	1	1	1	0	0	1	1	1	1	1
1	2	52	59.85	162.5	22.6651	1	10.43	12.12	5	3	1	1	1	1	149	1	1	35	2	55	1	0	0	1	1	1	1	1	1	1	1	1	0	0	0	0	0	0	0	0	0	0	0	0	0	0
2	2	49	54	168.8	18.9517	3	9.5	12.12	3	1	1	1	2	2	149	1	2	32	1	22.31	1	0	0	0	0	0	0	0	0	0	0	0	0	0	0	0	0	0	0	0	0	0	0	0	0	0
2	1	20	77.2	175.2	25.1506	1	12	12.13	4	1	2	1	1	2	130	1	2	37	1	54.6	2	3	1	2	1	0	0	3	1	0	0	1	2	1	2	1	1	1	1	2	1	2	1	2	1	1
1	2	57	51.6	162.1	19.6374	2	10.19	12.1333	2	1	1	1	1	1	140	1	1	35	1	40.7	1	1	1	3	1	0	0	3	1	0	0	1	1	1	1	1	0	0	1	1	1	2	1	1	1	1
1	2	22	50	153.7	21.1652	1	8.91	12.14	2	1	1	1	1	1	88	1	1	32	1	33.5	1	0	0	0	0	0	0	1	1	0	0	1	0	0	0	0	0	0	0	0	0	0	0	0	0	0
2	2	61	57.1	155.2	23.7057	3	10.53	12.14	5	1	1	1	2	2	157	1	2	35	1	13	2	0	0	0	0	0	0	1	1	0	0	1	0	0	0	0	0	0	0	0	0	0	0	0	0	0
1	1	58	72.35	172.6	24.2861	2	11.4	12.15	3	1	2	1	2	1	139	1	1	37	1	40.4	2	0	0	0	0	0	0	1	1	0	0	1	0	0	0	0	0	0	0	0	0	0	0	0	0	0
2	2	73	65.15	157.4	26.2969	2	8.9	12.15	3	1	1	1	1	1	68	1	1	32	1	22.53	1	0	0	0	0	0	0	0	0	0	0	0	0	0	0	0	0	0	0	0	0	0	0	0	0	0
2	2	32	52	152	22.5069	1	9.6	12.15	3	1	1	1	1	1	96	1	1	32	1	19.25	1	2	1	1	1	0	0	4	1	0	0	1	0	0	1	1	0	0	1	0	0	0	0	0	0	0
1	2	62	54.35	146.5	25.3235	2	10.22	12.15	4	1	1	1	3	1	240	1	1	35	1	21	1	0	0	0	0	0	0	0	0	0	0	0	0	0	0	0	0	0	0	0	0	0	0	0	0	0
2	2	58	51.5	159.8	20.1676	2	11.4	12.16	2	1	1	1	2	1	175	1	1	37	1	25	1	2	1	1	1	2	1	3	1	0	0	1	2	1	2	1	1	1	1	2	1	2	1	0	0	1
1	2	59	69.3	163	26.083	3	11.75	12.16	4	1	1	1	2	1	277	1	1	37	1	37.9	2	0	0	1	1	1	1	3	1	0	0	1	0	0	0	0	0	0	0	0	0	0	0	0	0	0
2	1	50	79	179	24.6559	3	12.4	12.17	1	1	1	1	1	1	327	1	1	37	1	34	1	0	0	1	1	0	0	1	1	0	0	1	1	1	1	1	0	0	1	0	0	0	0	0	0	0
2	2	48	52.2	155.5	21.5879	1	10.3	12.18	3	1	1	2	1	2	280	1	2	32	1	31	1	1	1	1	1	0	0	2	1	0	0	1	0	0	0	0	0	0	0	0	0	0	0	0	0	0
1	1	72	74	173	24.7252	2	11.98	12.1833	3	1	1	1	2	1	228	1	1	37	1	22.84	1	0	0	0	0	0	0	0	0	0	0	0	1	1	2	1	2	1	1	2	1	1	1	0	0	1
2	2	56	60.1	152.3	25.9104	1	10.83	12.19	4	1	1	1	2	1	160	1	1	35	1	26.73	1	0	0	0	0	0	0	0	0	0	0	0	0	0	0	0	0	0	0	0	0	0	0	0	0	0
1	2	81	56	145	26.635	1	10.8	12.2	4	1	1	1	1	2	317	1	2	35	1	11.66	1	2	1	1	1	2	1	3	1	0	0	1	2	1	2	1	1	1	1	0	0	0	0	0	0	0
1	2	55	49.75	155.7	20.5218	1	9.58	12.2	4	1	1	1	2	1	74	1	1	32	1	30.68	1	0	0	0	0	3	1	4	1	0	0	1	0	0	0	0	0	0	0	0	0	0	0	0	0	0
1	1	27	60.9	165	22.3691	1	10.18	12.2	2	1	1	1	2	1	85	1	1	35	1	12.5	1	0	0	0	0	0	0	0	0	0	0	0	0	0	0	0	0	0	0	0	0	0	0	0	0	0
1	1	70	61.3	166.4	22.1388	2	11.4	12.2	5	1	1	1	2	1	140	1	1	37	1	23	1	0	0	0	0	0	0	0	0	0	0	0	1	1	2	1	2	1	1	0	0	2	1	2	1	1
1	2	51	59.9	157.5	24.1471	3	10.22	12.2	1	1	1	1	1	1	143	1	1	35	1	30	1	1	1	1	1	0	0	1	1	0	0	1	0	0	0	0	0	0	0	0	0	0	0	0	0	0
1	1	65	58.8	172.5	19.7606	2	12.4	12.2	1	1	1	1	2	1	186	1	1	37	1	39	1	0	0	0	0	0	0	1	1	0	0	1	1	1	1	1	0	0	1	0	0	0	0	0	0	0
2	1	67	62.1	170	21.4879	2	12.04	12.2	2	2	1	1	1	1	298	1	1	37	1	40	1	0	0	0	0	0	0	1	1	0	0	1	0	0	0	0	0	0	0	0	0	0	0	0	0	0
2	1	72	58.9	156.6	24.0177	2	12.36	12.2	2	2	1	1	1	1	325	1	1	37	1	39.6	1	0	0	0	0	0	0	1	1	0	0	1	0	0	0	0	0	0	0	0	0	0	0	0	0	0
2	1	62	69.7	160.4	27.0909	1	10.25	12.21	3	1	2	1	1	1	130	1	1	35	1	37.91	1	4	1	1	1	3	1	4	1	1	1	1	2	1	2	1	0	0	1	0	0	0	0	0	0	0
2	2	59	52.8	155	21.9771	1	8.8	12.22	4	1	1	1	2	2	179	1	2	32	1	47.5	3	1	1	1	1	0	0	3	1	0	0	1	0	0	0	0	0	0	0	0	0	0	0	0	0	0
1	2	68	59.4	154.8	24.7882	3	10.85	12.22	4	1	1	1	1	2	319	1	2	35	1	32.76	1	0	0	0	0	0	0	0	0	0	0	0	0	0	0	0	0	0	0	0	0	0	0	0	0	0
2	2	63	60.05	156	24.6754	1	9.24	12.23	1	1	1	1	2	1	127	1	1	32	1	24	1	0	0	0	0	0	0	0	0	0	0	0	0	0	0	0	0	0	0	0	0	0	0	0	0	0
1	2	54	47.85	151.9	20.738	1	8.92	12.2333	4	1	1	1	3	3	117	1	1	32	2	36	2	2	1	1	1	0	0	3	1	0	0	1	0	0	0	0	0	0	0	0	0	1	1	1	1	1
1	2	49	56	157.8	22.4892	2	10.13	12.24	3	1	1	1	1	1	130	1	1	35	1	39.5	1	0	0	0	0	0	0	1	1	0	0	1	0	0	0	0	0	0	0	0	0	0	0	0	0	0
2	1	70	53.8	155.8	22.164	2	11.43	12.24	3	1	1	1	1	1	223	1	1	37	1	48.69	2	0	0	1	1	0	0	1	1	0	0	1	1	1	1	1	0	0	1	0	0	0	0	0	0	0
1	2	48	56.4	159.8	22.0864	2	11.4	12.24	3	2	1	1	1	1	270	1	1	37	1	48	2	0	0	0	0	0	0	1	1	0	0	1	1	1	1	1	0	0	1	0	0	0	0	0	0	0
1	2	53	54	160	21.0937	1	11.92	12.25	2	1	1	1	2	1	161	1	1	37	1	20.1	1	0	0	0	0	0	0	0	0	0	0	0	0	0	0	0	0	0	0	0	0	0	0	0	0	0
2	2	56	53.15	163.5	19.8824	2	10.4	12.25	2	1	1	1	1	1	74	1	1	35	1	38.44	1	1	1	1	1	2	1	3	1	0	0	1	0	0	0	0	0	0	0	0	0	0	0	0	0	0
1	2	39	57	156	23.4221	1	9.07	12.25	4	2	1	1	2	2	129	1	2	32	2	60	3	0	0	1	1	0	0	2	1	0	0	1	0	0	0	0	0	0	0	0	0	0	0	0	0	0
2	1	80	55.6	159.6	21.8278	3	11.66	12.25	1	1	1	1	1	1	256	1	1	37	1	26	1	0	0	0	0	0	0	0	0	0	0	0	0	0	0	0	0	0	0	0	0	0	0	0	0	0
2	2	50	54.8	153.7	23.1971	1	10.85	12.26	5	1	1	1	1	1	188	1	1	35	1	12	2	4	1	1	1	3	1	4	1	0	0	1	3	1	3	1	1	1	1	3	1	1	1	0	0	1
1	2	48	46.15	150.6	20.348	3	10.7	12.26	4	1	1	1	1	2	313	1	2	35	1	33.5	1	1	1	1	1	0	0	3	1	0	0	1	2	1	2	1	2	1	1	0	0	2	1	2	1	1
2	2	30	54.6	165.5	19.9341	2	10.87	12.27	5	2	1	1	2	1	161	1	1	35	1	30	1	0	0	0	0	0	0	1	1	0	0	1	0	0	0	0	0	0	0	0	0	0	0	0	0	0
1	2	72	58	153	24.7768	2	9.13	12.28	4	1	1	1	2	2	130	1	2	32	2	36.3	2	2	1	1	1	0	0	3	1	0	0	1	2	1	2	1	1	1	1	2	1	2	1	1	1	1
2	1	53	62.6	173	20.9162	1	13.65	12.28	3	1	1	1	2	1	265	1	1	39	1	31.19	1	0	0	0	0	0	0	1	1	0	0	1	0	0	0	0	0	0	0	0	0	0	0	0	0	0
1	2	66	49	157.8	19.6781	3	10.2	12.2833	5	1	1	1	2	1	88	1	1	35	1	33.8	2	1	1	1	1	0	0	3	1	0	0	1	1	1	1	1	0	0	1	1	1	1	1	1	1	1
2	1	57	59.4	169	20.7976	2	10.78	12.29	2	3	1	1	2	1	155	1	1	35	1	65.97	1	1	1	0	0	3	1	4	1	1	1	1	1	1	1	1	0	0	1	0	0	0	0	0	0	0
1	1	63	67.1	160.5	26.0479	3	11.5	12.3	2	1	1	1	1	2	324	1	2	37	1	19.9	1	1	1	1	1	0	0	3	1	0	0	1	0	0	0	0	0	0	0	0	0	0	0	0	0	0
1	2	55	63.5	151	27.8497	2	9.47	12.3	1	1	1	1	2	1	73	1	1	32	1	36.12	1	0	0	0	0	0	0	1	1	0	0	1	0	0	0	0	0	0	0	0	0	0	0	0	0	0
1	2	47	44.7	157.2	18.0885	1	8.8	12.3	1	1	1	1	2	1	76	1	1	32	1	32	1	0	0	0	0	0	0	0	0	0	0	0	1	1	1	1	1	1	1	2	1	2	1	1	1	1
2	1	64	69	159	27.2932	1	10.27	12.3	2	2	1	1	1	2	116	1	2	35	1	39.88	1	0	0	0	0	0	0	1	1	0	0	1	0	0	0	0	0	0	0	0	0	0	0	0	0	0
2	2	57	66.5	155	27.6795	1	9.8	12.3	1	1	1	1	4	4	295	1	1	35	1	28	2	3	1	2	1	0	0	3	1	0	0	1	3	1	2	1	1	1	1	2	1	2	1	2	1	1
1	1	80	69.25	167.3	24.7416	1	14	12.3	4	1	1	1	1	2	341	1	2	39	1	34.5	1	3	1	1	1	2	1	4	1	0	0	1	2	1	2	1	1	1	1	2	1	0	0	0	0	1
2	2	54	60.8	152.3	26.2122	1	9.18	12.31	4	1	1	1	1	1	299	1	1	32	1	27.8	2	1	1	2	1	0	0	3	1	0	0	1	1	1	1	1	0	0	1	0	0	0	0	0	0	0
1	2	61	55.1	153.1	23.5072	2	10.19	12.31	3	2	2	1	1	2	309	1	2	35	1	65	2	1	1	0	0	0	0	1	1	0	0	1	0	0	0	0	0	0	0	0	0	0	0	0	0	0
1	2	76	56	145.9	26.3074	1	8.95	12.32	3	1	1	1	1	1	91	1	1	32	2	24.8	1	0	0	0	0	0	0	0	0	0	0	0	0	0	0	0	0	0	0	0	0	0	0	0	0	0
1	1	53	72.35	171	24.7427	2	11.7	12.32	3	2	1	1	2	1	151	1	1	37	1	28.22	1	0	0	0	0	0	0	1	1	0	0	1	1	1	1	1	0	0	1	0	0	0	0	0	0	0
2	1	24	64.1	174.3	21.0991	2	11.49	12.32	1	1	1	1	2	1	180	1	1	37	1	11.5	1	0	0	0	0	0	0	0	0	0	0	0	0	0	0	0	0	0	0	0	0	0	0	0	0	0
2	1	48	81	181	24.7245	1	11.57	12.33	3	3	1	1	2	1	189	1	1	37	1	40	1	0	0	0	0	0	0	1	1	0	0	1	0	0	0	0	0	0	0	0	0	0	0	0	0	0
1	1	79	47	147	21.7502	1	12	12.3333	4	1	1	1	2	1	300	2	1	37	1	39.7	3	1	1	1	1	1	1	3	1	0	0	1	2	1	2	1	2	1	1	2	1	2	1	1	1	1
1	2	58	51.6	149	23.2422	2	8.71	12.34	2	1	1	1	1	1	79	1	1	32	1	25	1	0	0	0	0	0	0	0	0	0	0	0	0	0	0	0	0	0	0	0	0	0	0	0	0	0
1	2	68	70	161	27.0051	3	8.96	12.34	3	1	1	1	1	1	92	1	1	32	1	16	1	0	0	3	1	0	0	3	1	0	0	1	0	0	0	0	0	0	0	0	0	0	0	0	0	0
2	1	68	46.6	156.7	18.9779	1	10.76	12.34	4	2	2	1	2	1	154	1	1	35	1	39.79	1	0	0	0	0	0	0	1	1	0	0	1	0	0	0	0	0	0	0	0	0	0	0	0	0	0
1	2	62	51	154	21.5045	1	9.8	12.35	3	2	1	1	1	1	110	1	1	35	1	31	1	0	0	4	1	2	1	2	1	0	0	1	1	1	1	1	1	1	1	2	1	2	1	1	1	1
1	1	60	64.75	162	24.6723	3	10.94	12.35	3	1	1	1	2	1	126	1	1	35	1	21.16	1	1	1	1	1	0	0	1	1	0	0	1	1	1	1	1	0	0	1	0	0	0	0	0	0	0
2	1	49	55.3	160.9	21.3606	2	11.46	12.35	4	1	1	1	2	1	282	1	1	37	1	32	1	1	1	1	1	0	0	2	1	0	0	1	2	1	2	1	2	1	1	2	1	2	1	1	1	1
2	2	61	57.05	149.9	25.3894	3	8.92	12.35	3	1	1	1	2	4	292	1	0	32	1	26.8	1	1	1	2	1	0	0	3	1	0	0	1	1	1	1	1	0	0	1	2	1	2	1	1	1	1
1	1	58	72.4	172.6	24.3028	2	11.45	12.36	2	1	1	1	3	3	103	1	1	37	1	36.8	1	0	0	1	1	2	1	3	1	0	0	1	1	1	1	1	1	1	1	0	0	0	0	0	0	0
2	2	53	59	157.4	23.8146	3	10.7	12.36	3	2	1	1	2	1	151	1	1	35	1	37.5	1	1	1	0	0	3	1	4	1	0	0	1	0	0	0	0	0	0	0	0	0	0	0	0	0	0
2	1	54	73	163.2	27.4083	2	11.78	12.37	5	3	1	1	1	1	271	1	1	37	1	35	3	0	0	0	0	0	0	1	1	0	0	1	0	0	0	0	0	0	0	0	0	0	0	0	0	0
2	2	61	59.2	156	24.3261	3	11.1	12.38	1	1	1	1	1	1	241	1	1	35	1	22	1	1	1	1	1	2	1	3	1	0	0	1	2	1	2	1	2	1	1	2	1	2	1	1	1	1
1	1	50	53.65	172	18.1348	1	11.46	12.38	2	1	1	1	1	1	294	1	1	37	1	35	1	0	0	0	0	0	0	1	1	0	0	1	1	1	1	1	1	1	1	0	0	1	1	1	1	1
1	1	85	59	160.9	22.7898	3	12.02	12.3833	5	1	1	1	1	1	301	2	1	37	1	39.8	3	3	1	2	1	0	0	3	1	0	0	1	0	0	1	1	0	0	1	1	1	2	1	2	1	1
1	1	20	53.5	170	18.5121	1	11.9	12.39	1	1	1	1	2	1	159	1	1	37	1	42.36	1	0	0	0	0	0	0	1	1	0	0	1	0	0	0	0	0	0	0	0	0	0	0	0	0	0
2	2	60	52	152.6	22.3303	1	10.7	12.39	1	1	1	1	3	3	197	1	1	35	1	15.5	1												1	1	2	1	0	0	1	0	0	0	0	0	0	0
1	2	38	54.8	165.8	19.9348	1	8.65	12.4	2	1	1	1	1	1	73	1	1	32	1	18.75	1	0	0	0	0	0	0	0	0	0	0	0	0	0	0	0	0	0	0	0	0	0	0	0	0	0
1	2	56	67.95	159.9	26.5762	2	8.85	12.4	3	2	1	1	2	1	60	1	1	32	2	23.28	1												0	0	1	1	0	0	1	0	0	0	0	0	0	0
1	1	53	55.35	163	20.8325	1	11.6	12.4	5	2	1	1	2	1	146	1	1	37	1	72	3	0	0	0	0	0	0	1	1	0	0	1	0	0	0	0	0	0	0	0	0	0	0	0	0	0
2	1	71	58	158	23.2335	2	10.9	12.4	2	1	1	1	1	1	192	1	1	35	1	54.5	2	0	0	0	0	0	0	1	1	0	0	1	0	0	0	0	0	0	0	0	0	0	0	0	0	0
1	1	55	69.05	166.3	24.9677	1	12.5	12.4	1	1	1	1	2	1	194	1	1	37	1	31.16	1	0	0	0	0	0	0	0	0	0	0	0	1	1	1	1	1	1	1	2	1	1	1	1	1	1
1	1	60	86.8	187.4	24.7161	2	11.47	12.4	4	2	1	1	1	1	264	1	1	37	1	58	3	1	1	1	1	0	0	2	1	0	0	1	1	1	1	1	0	0	1	0	0	1	1	1	1	1
2	1	69	60.05	168.8	21.075	3	11.83	12.4	3	1	1	1	1	1	279	1	1	37	1	18	1	0	0	0	0	0	0	0	0	0	0	0	0	0	0	0	0	0	0	0	0	0	0	0	0	0
2	1	67	56.4	155.9	23.2053	3	10.23	12.41	5	1	1	1	2	2	154	1	2	35	1	53.32	2	0	0	0	0	0	0	1	1	0	0	1	0	0	0	0	0	0	0	0	0	0	0	0	0	0
1	1	78	48.3	159.5	18.9857	1	10.02	12.42	2	1	1	1	2	1	80	1	1	35	1	17.97	1	0	0	0	0	0	0	1	1	0	0	1	0	0	0	0	0	0	0	0	0	0	0	0	0	0
2	1	71	54.95	168	19.4692	2	11.52	12.42	3	1	1	1	3	3	229	2	1	37	1	28.81	1	0	0	0	0	0	0	0	0	0	0	0	0	0	0	0	0	0	0	0	0	0	0	0	0	0
2	1	58	66.9	171.6	22.7191	1	11.85	12.43	1	1	1	1	1	1	282	1	1	37	1	34	1	1	1	0	0	0	0	4	1	0	0	1	1	1	1	1	0	0	1	1	1	1	1	1	1	1
1	1	76	65.55	167	23.5039	1	11.8	12.43	3	1	1	1	2	2	365	1	2	37	1	35.4	1	1	1	1	1	0	0	3	1	0	0	1	1	1	1	1	0	0	1	0	0	0	0	0	0	0
1	2	52	46.3	149.1	20.827	2	10.22	12.4333	1	2	2	1	1	2	310	1	2	35	1	62.34	2	1	1	1	1	0	0	2	1	0	0	1	1	1	1	1	0	0	1	1	1	2	1	2	1	1
1	1	75	62.8	165	23.067	1	10.06	12.44	2	3	1	1	1	1	119	1	1	35	1	55.44	3	2	1	1	1	2	1	3	1	0	0	1	1	1	1	1	0	0	1	2	1	2	1	2	1	1
2	1	20	75	191	20.5586	2	11.74	12.44	2	1	1	1	2	1	217	1	1	37	1	35.56	1	2	1	1	1	2	1	3	1	0	0	1	2	1	2	1	1	1	1	2	1	2	1	2	1	1
1	2	76	71.2	159.4	28.0223	3	10.8	12.45	2	1	1	1	2	1	96	1	1	35	1	22	1	1	1	1	1	0	0	1	1	0	0	1	1	1	1	1	1	1	1	0	0	0	0	0	0	0
1	2	73	49.35	154.1	20.7817	2	8.74	12.45	3	1	1	1	1	1	82	1	1	32	1	21.53	1	0	0	0	0	0	0	0	0	0	0	0	0	0	0	0	0	0	0	0	0	0	0	0	0	0
2	2	74	68.9	158	27.5997	2	10.28	12.45	3	1	1	1	1	1	133	1	1	35	1	29.97	1	4	1	1	1	0	0	4	1	1	1	1	1	1	2	1	0	0	1	2	1	2	1	1	1	1
2	1	61	64	157.5	25.7999	1	10.29	12.45	4	1	1	1	1	1	307	1	1	35	1	26.4	2	1	1	1	1	0	0	3	1	0	0	1	2	1	2	1	2	1	1	1	1	1	1	0	0	1
2	2	55	58.8	159.6	23.084	1	9.48	12.46	3	1	1	1	1	1	90	1	1	32	1	26.43	1	0	0	0	0	0	0	1	1	0	0	1	0	0	0	0	0	0	0	0	0	0	0	0	0	0
1	1	75	51	151	22.3674	1	11.5	12.46	2	3	1	1	1	1	290	1	1	37	1	54.5	2	1	1	0	0	0	0	1	1	0	0	1	1	1	1	1	0	0	1	1	1	1	1	0	0	1
2	2	50	62.4	155.8	25.7069	1	9.22	12.47	1	1	1	1	3	4	319	1	0	32	1	38.5	1	0	0	0	0	0	0	1	1	0	0	1	1	1	1	1	1	1	1	1	1	1	1	0	0	1
1	1	59	78	167.7	27.735	2	13.71	12.48	1	2	1	1	2	1	203	1	1	39	1	53	2	2	1	1	1	2	1	4	1	0	0	1	2	1	2	1	1	1	1	1	1	1	1	0	0	1
2	2	59	71	163	26.7229	1	11.58	12.48	1	1	1	1	1	1	244	1	1	37	1	22.5	1	1	1	1	1	0	0	3	1	0	0	1	2	1	2	1	2	1	1	2	1	2	1	1	1	1
1	1	43	64	164	23.7954	1	11.5	12.48	5	1	1	1	1	1	267	1	1	37	1	37.4	2	1	1	2	1	0	0	3	1	0	0	1	2	1	2	1	2	1	1	1	1	1	1	0	0	1
1	2	47	68	161.3	26.1361	1	10.8	12.4833	1	1	1	1	1	2	314	1	2	35	1	21.6	1	0	0	0	0	0	0	0	0	0	0	0	0	0	0	0	0	0	0	0	0	0	0	0	0	0
2	2	68	50.7	150.8	22.2949	1	8.92	12.49	4	1	1	1	1	2	307	1	2	32	1	33	1	0	0	0	0	0	0	1	1	0	0	1	0	0	0	0	0	0	0	0	0	0	0	0	0	0
1	1	75	68.65	158	27.4996	3	10.8	12.5	5	3	1	1	1	1	171	1	1	35	1	35	2	2	1	4	1	0	0	4	1	0	0	1	3	1	3	1	3	1	1	2	1	2	1	2	1	1
1	2	63	63.5	156.5	25.9266	2	9.43	12.5	5	2	1	1	1	1	105	1	1	32	1	23	1	1	1	1	1	0	0	1	1	0	0	1	0	0	0	0	0	0	0	0	0	0	0	0	0	0
2	2	61	74.1	164.7	27.3169	2	10.6	12.5	3	2	1	1	2	1	146	1	1	35	2	61.5	2	0	0	0	0	0	0	1	1	0	0	1	0	0	0	0	0	0	0	0	0	0	0	0	0	0
2	1	59	66.4	166.3	24.0095	1	11.59	12.5	3	2	1	1	1	1	246	1	1	37	1	51	1	0	0	0	0	0	0	1	1	0	0	1	0	0	0	0	0	0	0	0	0	0	0	0	0	0
2	1	71	61	167.7	21.6902	2	11.61	12.5	5	2	2	1	3	1	287	1	1	37	1	19.1	1	1	1	1	1	0	0	3	1	0	0	1	2	1	1	1	0	0	1	0	0	0	0	0	0	0
2	1	56	64	173	21.3839	1	13.23	12.5	3	1	1	1	1	1	350	1	1	39	1	41.47	2	0	0	0	0	0	0	1	1	0	0	1	0	0	0	0	0	0	0	0	0	0	0	0	0	0
2	1	60	49.45	163.9	18.4081	2	11.8	12.51	4	1	1	1	1	2	127	1	2	37	1	16	1	0	0	1	1	0	0	2	1	0	0	1	1	1	1	1	0	0	1	0	0	0	0	0	0	0
2	1	66	74.3	167	26.6413	1	12.02	12.51	2	1	1	1	2	1	231	1	1	37	1	19.87	1	0	0	0	0	0	0	0	0	0	0	0	0	0	0	0	0	0	0	0	0	0	0	0	0	0
2	2	60	66	156.1	27.0856	2	8.82	12.52	2	1	1	1	1	1	66	1	1	32	1	30.19	1	0	0	0	0	0	0	0	0	0	0	0	0	0	0	0	0	0	0	0	0	0	0	0	0	0
2	1	64	73.1	173.6	24.2559	1	13.26	12.52	3	1	1	1	2	1	263	1	1	39	1	39.18	1	1	1	1	1	0	0	4	1	0	0	1	1	1	1	1	0	0	1	0	0	1	1	0	0	1
1	1	57	79.2	172.5	26.6163	2	13.9	12.53	4	1	1	1	2	1	243	1	1	39	1	23.69	1	1	1	1	1	0	0	3	1	0	0	1	2	1	2	1	2	1	1	2	1	2	1	2	1	1
2	1	73	65.8	168.8	23.093	3	13.11	12.53	4	1	1	1	2	1	261	1	1	39	1	26.5	1	0	0	0	0	0	0	0	0	0	0	0	0	0	0	0	0	0	0	0	0	0	0	0	0	0
2	1	64	67.1	159.2	26.475	1	13.68	12.53	4	2	1	1	2	1	326	1	1	39	1	36	3	1	1	1	1	0	0	3	1	0	0	1	0	0	0	0	0	0	0	0	0	0	0	0	0	0
2	1	83	42	142	20.8292	3	10.13	12.54	3	1	1	1	2	2	153	1	2	35	1	26	1	0	0	0	0	0	0	0	0	0	0	0	0	0	0	0	0	0	0	0	0	0	0	0	0	0
2	1	76	67.85	168.9	23.7843	3	11.45	12.54	2	1	1	1	1	1	239	1	1	37	1	20	1	0	0	0	0	0	0	0	0	0	0	0	0	0	0	0	0	0	0	0	0	0	0	0	0	0
2	2	84	42	142	20.8292	2	9.52	12.55	2	2	1	1	1	1	92	1	1	32	2	35.6	1	0	0	1	1	0	0	2	1	0	0	1	1	1	1	1	0	0	1	0	0	0	0	0	0	0
2	2	74	60.5	154.9	25.2146	2	10.5	12.55	1	1	1	1	2	1	280	1	1	35	1	30.5	1	0	0	0	0	0	0	1	1	0	0	1	0	0	0	0	0	0	0	0	0	0	0	0	0	0
1	1	62	57	166.1	20.6603	2	12.22	12.55	4	1	1	1	1	1	286	1	1	37	1	26.7	1	0	0	0	0	0	0	0	0	0	0	0	0	0	0	0	0	0	0	0	0	0	0	0	0	0
2	1	57	68	166.2	24.6177	1	13.14	12.55	4	1	1	1	1	1	334	1	1	39	1	22.89	1	0	0	0	0	0	0	0	0	0	0	0	0	0	0	0	0	0	0	0	0	0	0	0	0	0
2	2	72	53	147	24.5268	2	8.78	12.56	5	2	1	1	1	1	64	1	1	32	1	36	1	0	0	0	0	0	0	1	1	0	0	1	0	0	0	0	0	0	0	0	0	0	0	0	0	0
2	2	51	61.2	156.6	24.9556	2	11.2	12.56	5	1	1	1	3	3	200	1	1	37	1	16.5	1												0	0	1	1	0	0	1	0	0	0	0	0	0	0
1	2	72	53.7	144.3	25.7894	2	10.8	12.56	2	1	1	1	2	1	97	1	1	35	1	22.16	1	0	0	0	0	0	0	0	0	0	0	0	0	0	0	0	0	0	0	0	0	0	0	0	0	0
2	1	55	74	161.8	28.2667	3	12.66	12.57	5	2	1	1	1	2	138	1	2	39	1	34.9	2	3	1	3	1	0	0	3	1	0	0	1	0	0	1	1	0	0	1	0	0	0	0	0	0	0
2	1	41	73.55	173.8	24.3491	1	13.29	12.57	4	1	1	1	1	1	351	1	1	39	1	30.97	1	0	0	0	0	0	0	0	0	0	0	0	0	0	0	0	0	0	0	0	0	0	0	0	0	0
2	2	75	44.3	147.4	20.3896	2	10.72	12.58	5	3	1	1	1	1	174	1	1	35	1	70	2	0	0	0	0	0	0	1	1	0	0	1	0	0	0	0	0	0	0	0	0	0	0	0	0	0
2	1	50	78.5	159.3	30.9341	1	9.84	12.58	4	3	1	1	2	1	181	1	1	35	1	34	1	1	1	1	1	2	1	4	1	0	0	1	2	1	2	1	2	1	1	2	1	2	1	1	1	1
2	1	52	72	164.5	26.6073	2	10.33	12.59	1	1	1	1	2	2	155	1	2	35	1	43	2	0	0	0	0	0	0	1	1	0	0	1	0	0	0	0	0	0	0	0	0	0	0	0	0	0
2	1	23	66.35	176.5	21.2986	2	13.35	12.59	3	1	1	1	2	4	301	1	0	39	1	15.9	1	0	0	0	0	0	0	0	0	0	0	0	0	0	0	0	0	0	0	0	0	0	0	0	0	0
1	2	61	56.2	156.1	23.0638	2	10.61	12.59	3	1	1	1	1	1	153	1	1	35	1	38.04	1	0	0	0	0	0	0	1	1	0	0	1	0	0	0	0	0	0	0	0	0	0	0	0	0	0
2	2	55	58.05	159.7	22.7611	2	10.3	12.6	2	2	1	1	1	1	135	1	1	35	1	42.21	1	0	0	0	0	0	0	1	1	0	0	1	0	0	0	0	0	0	0	0	0	0	0	0	0	0
2	1	38	76	172.6	25.5113	2	12.31	12.6	3	1	2	1	2	1	245	1	1	37	2	31	1	0	0	0	0	0	0	1	1	0	0	1	0	0	0	0	0	0	0	0	0	0	0	0	0	0
2	2	46	45.85	158.2	18.32	1	11.64	12.6	5	1	1	1	1	1	253	1	1	37	1	46	2	0	0	0	0	0	0	1	1	0	0	1	0	0	0	0	0	0	0	0	0	0	0	0	0	0
2	2	56	50.3	159.6	19.747	1	11.77	12.6	2	2	1	1	1	1	267	1	1	37	1	32	1	0	0	0	0	0	0	1	1	0	0	1	0	0	0	0	0	0	0	0	0	0	0	0	0	0
1	1	73	66.8	160.8	25.8348	2	11.2	12.6	2	2	1	1	1	2	323	1	2	37	1	36	1	0	0	1	1	0	0	3	1	0	0	1	0	0	0	0	0	0	0	0	0	0	0	0	0	0
2	2	79	47	147	21.7502	2	8.86	12.61	2	1	1	1	4	1	294	1	1	32	1	36	1	2	1	1	1	2	1	3	1	0	0	1	2	1	2	1	1	1	1	0	0	0	0	0	0	0
2	2	53	82.5	159.5	32.4289	1	11.7	12.61	4	1	1	1	1	1	309	1	1	37	1	26	2	0	0	1	1	0	0	3	1	0	0	1	0	0	0	0	0	0	0	0	0	0	0	0	0	0
2	1	67	62	162	23.6244	3	10.31	12.62	3	1	1	1	2	1	130	1	1	35	1	31.34	1	0	0	1	1	0	0	1	1	0	0	1	1	1	1	1	0	0	1	0	0	0	0	0	0	0
2	1	62	77.2	172.4	25.9742	1	13.2	12.62	5	1	1	1	1	1	346	1	1	39	1	42.5	2	2	1	3	1	0	0	3	1	0	0	1	3	1	1	1	0	0	1	1	1	1	1	0	0	1
1	2	67	62	157	25.1532	2	8.98	12.62	4	1	1	1	2	1	236	1	1	32	1	19.2	1	1	1	1	1	0	0	3	1	0	0	1	0	0	0	0	0	0	0	0	0	0	0	0	0	0
2	2	51	69.7	161	26.8894	3	9.86	12.63	3	1	2	1	2	1	187	1	1	35	1	32.47	1	0	0	0	0	0	0	1	1	0	0	1	0	0	0	0	0	0	0	0	0	0	0	0	0	0
2	1	36	75.95	171.7	25.7625	1	12.04	12.63	2	1	1	1	2	1	241	1	1	37	1	24.7	1	0	0	0	0	0	0	0	0	0	0	0	0	0	0	0	0	0	0	0	0	0	0	0	0	0
2	2	72	51.65	149.3	23.1713	2	11	12.64	3	1	1	1	1	2	124	1	2	35	1	14	1	0	0	0	0	1	1	1	1	0	0	1	0	0	0	0	0	0	0	0	0	0	0	0	0	0
2	2	42	55.7	155	23.1842	1	10.58	12.64	2	1	1	1	1	1	163	1	1	35	1	29	1	0	0	0	0	0	0	0	0	0	0	0	0	0	0	0	0	0	0	0	0	0	0	0	0	0
2	1	68	62.85	164	23.3678	1	11.02	12.65	4	1	2	1	2	2	163	1	2	35	1	40.4	1	1	1	0	0	0	0	4	1	0	0	1	1	1	1	1	0	0	1	1	1	1	1	1	1	1
2	1	68	65.9	166.6	23.743	2	11.05	12.65	3	1	1	1	2	1	170	1	1	35	1	18	1	0	0	0	0	0	0	0	0	0	0	0	0	0	0	0	0	0	0	0	0	0	0	0	0	0
2	2	63	73	161	28.1625	2	10.68	12.65	1	1	1	1	1	1	172	1	1	35	1	43.53	2	1	1	4	1	0	0	4	1	0	0	1	2	1	2	1	1	1	1	2	1	2	1	1	1	1
1	1	42	69.6	173.9	23.015	1	12.97	12.65	1	1	1	1	2	1	202	1	1	39	1	29.8	1	0	0	0	0	0	0	0	0	0	0	0	0	0	0	0	0	0	0	0	0	0	0	0	0	0
1	2	59	59.7	156.9	24.2509	2	10.04	12.65	3	1	1	1	1	1	117	1	1	35	1	47.46	2	0	0	0	0	0	0	1	1	0	0	1	1	1	1	1	1	1	1	0	0	1	1	0	0	1
2	1	54	75	175	24.4898	2	13.32	12.66	2	2	1	1	1	2	139	1	2	39	1	61.28	2	0	0	0	0	0	0	1	1	0	0	1	0	0	0	0	0	0	0	0	0	0	0	0	0	0
2	1	71	71	158.6	28.2262	2	11.67	12.66	3	1	1	1	2	1	197	1	1	37	1	15	1	0	0	1	1	0	0	2	1	0	0	1	2	1	2	1	2	1	1	0	0	1	1	0	0	1
2	1	54	53.7	162	20.4618	1	14.07	12.67	3	1	1	1	2	1	271	1	1	39	1	28.5	1	0	0	0	0	0	0	0	0	0	0	0	0	0	0	0	0	0	0	0	0	0	0	0	0	0
2	1	72	71.6	173.3	23.8405	2	11.8	12.67	2	2	1	1	1	1	273	1	1	37	1	14.3	1	1	1	1	1	0	0	3	1	0	0	1	2	1	2	1	2	1	1	0	0	0	0	0	0	0
2	2	67	55.5	160.6	21.518	2	11.3	12.68	2	1	1	2	2	1	61	1	1	35	1	18	1	0	0	0	0	0	0	0	0	0	0	0	0	0	0	0	0	0	0	0	0	0	0	0	0	0
2	1	52	77	177	24.5779	2	13.92	12.68	5	1	1	1	2	1	269	1	1	39	1	30	1	1	1	1	1	0	0	2	1	0	0	1	0	0	0	0	0	0	0	0	0	0	0	0	0	0
1	1	29	66	175	21.551	1	12.06	12.68	5	1	1	1	1	1	274	1	1	37	1	18.06	1	2	1	3	1	0	0	3	1	0	0	1	3	1	3	1	2	1	1	0	0	0	0	0	0	0
2	2	71	66.4	158.8	26.331	2	11.54	12.69	1	1	1	1	1	1	240	1	1	37	1	40	1	0	0	0	0	0	0	1	1	0	0	1	0	0	0	0	0	0	0	0	0	0	0	0	0	0
2	2	53	50.4	158.4	20.0872	1	11.92	12.69	4	1	1	1	2	1	311	1	1	37	1	25.6	2	1	1	2	1	0	0	3	1	0	0	1	2	1	2	1	2	1	1	0	0	0	0	0	0	0
2	1	72	68.55	168	24.2878	3	13.38	12.7	4	1	1	1	1	1	51	1	1	39	1	27.78	1	1	1	0	0	0	0	1	1	1	1	1	1	1	1	1	0	0	1	1	1	1	1	1	1	1
2	1	77	84	171	28.7268	2	13.41	12.7	2	1	1	1	1	1	55	1	1	39	1	25.87	1	1	1	1	1	1	1	3	1	0	0	1	0	0	0	0	0	0	0	0	0	0	0	0	0	0
2	1	71	66.6	166.4	24.0529	3	14.22	12.7	4	1	1	1	1	1	66	1	1	39	1	14	1												0	0	1	1	0	0	1	0	0	0	0	0	0	0
2	2	52	51	155.1	21.2005	2	9.28	12.7	2	1	1	1	1	1	76	1	1	32	1	22.78	1	0	0	0	0	0	0	0	0	0	0	0	0	0	0	0	0	0	0	0	0	0	0	0	0	0
2	2	66	53.75	152	23.2644	1	9.3	12.7	3	1	1	1	1	1	78	1	1	32	1	32.8	1	0	0	0	0	3	1	1	1	0	0	1	1	1	1	1	0	0	1	0	0	0	0	0	0	0
2	2	50	54	160	21.0937	2	10.3	12.7	1	1	1	1	1	1	134	1	1	35	1	29	1	0	0	0	0	0	0	0	0	0	0	0	0	0	0	0	0	0	0	0	0	0	0	0	0	0
2	1	62	59.15	162.5	22.4	1	10.35	12.7	5	3	1	1	1	1	140	1	1	35	1	34	1	0	0	0	0	0	0	1	1	0	0	1	0	0	0	0	0	0	0	0	0	0	0	0	0	0
2	2	52	55.2	153.1	23.5499	1	9.5	12.7	2	1	1	1	2	1	151	1	1	32	1	25	1	2	1	1	1	2	1	3	1	0	0	1	0	0	1	1	0	0	1	0	0	0	0	0	0	0
2	2	20	57	158	22.8329	1	10.8	12.7	3	1	1	1	2	1	159	1	1	35	1	33	1	0	0	0	0	0	0	1	1	0	0	1	1	1	1	1	1	1	1	2	1	2	1	2	1	1
2	2	72	60	153.6	25.4313	2	10.74	12.7	3	1	1	1	1	1	176	1	1	35	1	37.58	1	0	0	0	0	0	0	1	1	0	0	1	0	0	0	0	0	0	0	0	0	0	0	0	0	0
2	1	59	71	169	24.8591	1	10.09	12.7	2	1	1	1	1	1	184	1	1	35	1	54	2	0	0	1	1	0	0	1	1	0	0	1	1	1	1	1	0	0	1	0	0	0	0	0	0	0
2	2	62	59.2	153.8	25.027	3	9.96	12.7	2	2	1	1	2	1	193	1	1	35	1	32.22	1	2	1	1	1	0	0	3	1	0	0	1	1	1	1	1	0	0	1	0	0	0	0	0	0	0
2	1	55	54.35	153.5	23.0666	2	11.64	12.7	5	1	2	1	2	1	194	1	1	37	1	14.5	1	0	0	1	1	0	0	1	1	0	0	1	0	0	0	0	0	0	0	0	0	0	0	0	0	0
2	1	62	55.4	156	22.7646	3	10.16	12.7	3	1	1	1	3	4	221	1	1	35	1	19.5	1	0	0	2	1	0	0	3	1	0	0	1	1	1	1	1	1	1	1	0	0	1	1	1	1	1
2	2	61	49.9	157.5	20.1159	3	11.08	12.7	3	1	1	1	1	1	223	1	1	35	1	17.5	1	0	0	1	1	0	0	2	1	0	0	1	1	1	1	1	0	0	1	0	0	0	0	0	0	0
2	1	49	80	180	24.6914	1	12.22	12.7	4	1	1	1	2	1	240	1	1	37	1	39	1	0	0	0	0	0	0	1	1	0	0	1	0	0	0	0	0	0	0	0	0	0	0	0	0	0
2	1	51	64	174	21.1389	2	12.22	12.7	3	1	1	1	2	1	241	1	1	37	1	30	1	0	0	1	1	1	1	1	1	0	0	1	1	1	1	1	1	1	1	1	1	1	1	1	1	1
2	2	29	59.65	160	23.3008	2	12.24	12.7	5	3	1	1	2	1	242	1	1	37	1	37	2	0	0	1	1	0	0	2	1	0	0	1	0	0	0	0	0	0	0	0	0	0	0	0	0	0
2	1	42	76.56	179.2	23.8411	1	11.81	12.7	1	1	1	1	1	1	276	1	1	37	1	25	1	0	0	0	0	0	0	0	0	0	0	0	0	0	0	0	0	0	0	0	0	0	0	0	0	0
2	1	61	58.9	162.5	22.3053	1	11.81	12.7	2	1	1	1	1	1	277	1	1	37	1	30	1	3	1	2	1	0	0	3	1	0	0	1	3	1	2	1	1	1	1	2	1	2	1	2	1	1
2	1	74	69.7	176.5	22.374	2	11.83	12.7	2	1	1	1	1	1	278	1	1	37	1	29.2	1	0	0	0	0	0	0	0	0	0	0	0	0	0	0	0	0	0	0	0	0	0	0	0	0	0
2	1	77	76	164.1	28.2226	2	10.36	12.7	5	2	2	1	3	1	289	1	1	35	1	14.5	2	0	0	0	0	0	0	1	1	0	0	1	0	0	0	0	0	0	0	0	0	0	0	0	0	0
2	1	53	68.1	167.6	24.2437	1	11.95	12.7	4	1	2	1	1	1	294	1	1	37	1	45.16	2	0	0	0	0	0	0	1	1	0	0	1	0	0	0	0	0	0	0	0	0	0	0	0	0	0
1	2	57	60.45	163.3	22.6686	2	10.09	12.7	3	2	1	1	1	2	305	1	2	35	1	53.47	2	0	0	0	0	0	0	1	1	0	0	1	0	0	0	0	0	0	0	0	0	0	0	0	0	0
2	1	71	65.85	169.8	22.8392	2	12.26	12.7	5	1	1	1	1	1	315	1	1	37	1	38	1	0	0	0	0	0	0	1	1	0	0	1	0	0	0	0	0	0	0	0	0	0	0	0	0	0
2	1	77	62.5	167	22.4103	2	11.5	12.7	2	1	1	2	1	1	58	1	1	35	1	51.38	2	1	1	4	1	0	0	4	1	0	0	1	2	1	2	1	1	1	1	2	1	1	1	0	0	1
1	1	77	76.65	171.3	26.1215	2	11.58	12.71	3	1	1	1	1	1	231	1	1	37	1	24.16	1	0	0	0	0	0	0	0	0	0	0	0	0	0	0	0	0	0	0	0	0	0	0	0	0	0
2	1	69	62.5	168.1	22.1179	2	11.42	12.72	5	1	1	1	1	1	221	1	1	37	1	19	3	0	0	1	1	0	0	2	1	0	0	1	1	1	1	1	0	0	1	1	1	1	1	0	0	1
2	1	57	71.7	168.2	25.3435	1	11.79	12.72	5	3	1	1	2	1	235	1	1	37	1	29	2	0	0	1	1	0	0	2	1	0	0	1	0	0	0	0	0	0	0	0	0	0	0	0	0	0
2	1	67	65.05	160.2	25.3467	2	10.18	12.74	3	2	1	1	1	1	73	1	1	35	1	14.9	1	0	0	0	0	0	0	1	1	0	0	1	0	0	0	0	0	0	0	0	0	0	0	0	0	0
2	1	28	58.7	178.9	18.3408	1	13.44	12.74	3	1	1	1	3	1	288	1	1	39	1	35	1	1	1	1	1	1	1	3	1	0	0	1	1	1	1	1	0	0	1	0	0	0	0	0	0	0
1	2	62	45.8	154	19.3119	1	10.8	12.74	3	1	1	1	1	1	164	1	1	35	1	17.1	1	1	1	1	1	0	0	1	1	0	0	1	1	1	1	1	0	0	1	0	0	0	0	0	0	0
1	2	65	50.2	140.7	25.358	2	10.11	12.75	2	1	1	1	1	1	126	1	1	35	1	22.1	1	0	0	0	0	0	0	0	0	0	0	0	0	0	0	0	0	0	0	0	0	0	0	0	0	0
1	2	69	58.25	151.8	25.2786	2	10.8	12.75	2	1	1	1	3	3	98	1	1	35	1	24.6	1	0	0	0	0	0	0	1	1	0	0	1	0	0	0	0	0	0	0	0	0	0	0	0	0	0
2	2	65	59.9	150.7	26.3755	2	10.22	12.75	3	1	1	1	2	1	123	1	1	35	1	13	1												0	0	1	1	0	0	1	0	0	0	0	0	0	0
2	1	55	53.55	160.9	20.6846	1	12.1	12.75	3	2	1	1	1	1	301	1	1	37	1	14.6	1	0	0	0	0	0	0	1	1	0	0	1	0	0	0	0	0	0	0	0	0	0	0	0	0	0
2	2	70	53	153.1	22.6113	3	9.54	12.75	5	1	1	1	2	1	304	1	1	32	1	27	2	2	1	1	1	0	0	3	1	0	0	1	2	1	2	1	1	1	1	1	1	2	1	2	1	1
1	1	55	56.1	165.1	20.5811	3	10.14	12.76	2	1	1	1	1	1	131	1	1	35	1	23.7	1	0	0	0	0	0	0	1	1	0	0	1	0	0	0	0	0	0	0	0	0	0	0	0	0	0
1	2	57	54.2	156.6	22.1012	2	10.14	12.76	3	1	1	1	1	1	132	1	1	35	1	18.3	1	0	0	0	0	0	0	0	0	0	0	0	0	0	0	0	0	0	0	0	0	0	0	0	0	0
1	1	69	84.4	176.2	27.1851	3	11.64	12.76	3	1	1	1	2	1	148	1	1	37	1	14.1	1	0	0	0	0	0	0	0	0	0	0	0	0	0	0	0	0	0	0	0	0	0	0	0	0	0
2	1	21	60.9	183	18.1851	1	11.95	12.76	1	1	1	1	2	1	352	1	1	37	1	36	1	0	0	0	0	0	0	1	1	0	0	1	1	1	1	1	1	1	1	2	1	2	1	2	1	1
2	1	38	59.85	178	18.8897	1	11.82	12.76	4	2	1	1	2	1	262	1	1	37	1	14.1	2	0	0	1	1	0	0	1	1	0	0	1	1	1	1	1	0	0	1	1	1	1	1	1	1	1
2	1	60	55.35	167.3	19.7754	1	11.92	12.77	2	1	1	1	2	1	343	1	1	37	1	25	1	0	0	0	0	0	0	0	0	0	0	0	0	0	0	0	0	0	0	0	0	0	0	0	0	0
1	1	50	71	171	24.281	1	14	12.77	3	1	1	1	2	1	279	1	1	39	1	32.1	1	0	0	1	1	2	1	4	1	0	0	1	1	1	1	1	1	1	1	1	1	1	1	1	1	1
2	1	73	59.65	163	22.451	2	10.19	12.78	3	1	1	1	1	2	183	2	2	35	1	33.71	1	0	0	0	0	0	0	1	1	0	0	1	0	0	0	0	0	0	0	0	0	0	0	0	0	0
1	1	31	52	152	22.5069	1	11.7	12.78	4	1	1	1	2	1	275	1	1	37	1	37.7	2	2	1	1	1	1	1	3	1	0	0	1	2	1	2	1	1	1	1	0	0	0	0	0	0	0
2	1	70	59	159	23.3377	2	11.7	12.78	2	1	1	2	2	1	63	1	1	35	1	32.75	1	0	0	0	0	0	0	1	1	0	0	1	1	1	1	1	1	1	1	1	1	1	1	0	0	1
1	1	72	60.7	159.2	23.9498	3	11.9	12.79	1	1	1	1	1	1	256	1	1	37	1	31.9	1	0	0	0	0	0	0	0	0	0	0	0	1	1	1	1	1	1	1	2	1	0	0	0	0	1
1	1	70	76.7	165.9	27.8678	2	14	12.79	4	1	1	1	1	1	336	1	1	39	1	13.5	1	0	0	1	1	0	0	3	1	0	0	1	0	0	0	0	0	0	0	0	0	0	0	0	0	0
1	2	67	62.2	154.6	26.0238	2	8.68	12.8	1	1	1	1	1	1	77	1	1	32	1	23.54	1	0	0	0	0	0	0	1	1	0	0	1	1	1	1	1	0	0	1	1	1	2	1	2	1	1
2	2	29	52.7	163.2	19.7866	2	12.1	12.8	5	1	1	1	2	1	54	1	0	37	1	45.5	3	1	1	1	1	0	0	3	1	0	0	1	1	1	1	1	0	0	1	1	1	1	1	0	0	1
1	1	51	52.8	160.9	20.3949	2	10.18	12.8	1	1	1	1	1	1	138	1	1	35	1	21.8	1	0	0	0	0	0	0	0	0	0	0	0	0	0	0	0	0	0	0	0	0	0	0	0	0	0
2	2	66	52.9	160.6	20.5099	1	10.44	12.8	3	1	1	1	2	1	140	1	1	35	1	19	1	1	1	0	0	0	0	4	1	0	0	1	1	1	1	1	1	1	1	0	0	0	0	0	0	0
2	2	56	61.7	158	24.7156	2	10.8	12.8	2	1	2	1	1	1	183	1	1	35	1	50.47	2	0	0	0	0	1	1	1	1	0	0	1	1	1	1	1	0	0	1	1	1	1	1	0	0	1
1	2	68	51.11	153	21.8335	2	9.22	12.8	4	3	2	1	2	1	255	1	1	32	2	42.5	3	1	1	1	1	0	0	3	1	0	0	1	2	1	2	1	2	1	1	2	1	2	1	1	1	1
2	1	60	53.7	171.2	18.3217	2	12.69	12.8	3	1	1	1	2	1	256	1	1	39	1	16.94	1	0	0	1	1	1	1	1	1	0	0	1	1	1	1	1	1	1	1	1	1	1	1	1	1	1
1	2	51	63.2	162.9	23.8163	2	11.65	12.8	5	2	2	1	1	1	272	1	1	37	1	54	3	0	0	1	1	1	1	3	1	0	0	1	0	0	0	0	0	0	0	0	0	0	0	0	0	0
2	1	67	62.8	162.3	23.8409	3	14.13	12.8	1	1	1	1	2	1	273	1	1	39	1	46.37	2	1	1	1	1	0	0	3	1	0	0	1	2	1	2	1	2	1	1	2	1	2	1	1	1	1
2	2	35	53.75	171.1	18.3602	1	11.89	12.8	3	2	1	1	2	1	307	1	1	37	1	43	1	0	0	0	0	0	0	1	1	0	0	1	0	0	0	0	0	0	0	0	0	0	0	0	0	0
1	2	66	62.65	155.8	25.8099	2	10.8	12.8	2	2	1	1	1	2	316	1	2	35	1	26	1	0	0	4	1	0	0	2	1	0	0	1	0	0	0	0	0	0	0	0	0	0	0	0	0	0
1	1	60	57.45	165.7	20.924	3	12.5	12.8	3	1	1	1	1	1	316	1	1	37	1	21	1	0	0	0	0	3	1	4	1	0	0	1	0	0	0	0	0	0	0	0	0	0	0	0	0	0
2	1	77	59.35	176	19.16	2	11.9	12.8	2	1	1	1	1	4	346	1	2	37	1	51.66	2	0	0	0	0	0	0	1	1	0	0	1	0	0	0	0	0	0	0	0	0	0	0	0	0	0
2	1	58	74.75	169	26.1721	2	11.85	12.8	3	1	1	1	1	1	283	1	1	37	1	29.72	1	0	0	0	0	0	0	0	0	0	0	0	0	0	0	0	0	0	0	0	0	0	0	0	0	0
1	2	39	60.9	160.1	23.7594	1	8.99	12.8	5	2	1	1	1	1	93	1	1	32	1	22	1	0	0	0	0	0	0	1	1	0	0	1	0	0	0	0	0	0	0	0	0	0	0	0	0	0
2	1	54	76.3	170.6	26.216	1	12.4	12.81	4	1	1	1	1	1	329	1	1	37	1	31	1	2	1	3	1	0	0	3	1	0	0	1	2	1	2	1	1	1	1	2	1	2	1	2	1	1
2	2	76	71.8	154.1	30.2356	2	9.04	12.82	5	1	1	1	1	2	187	2	2	32	1	28.6	2	1	1	1	1	0	0	3	1	0	0	1	1	1	1	1	0	0	1	0	0	0	0	0	0	0
1	1	69	74.7	172.4	25.1331	2	14	12.82	4	1	1	1	3	1	243	1	1	39	1	31.1	2	0	0	0	0	0	0	1	1	0	0	1	0	0	0	0	0	0	0	0	0	0	0	0	0	0
1	1	63	85.9	167.8	30.5077	1	11.71	12.82	4	1	1	1	2	1	276	1	1	37	1	37.8	2	2	1	1	1	1	1	3	1	0	0	1	2	1	2	1	1	1	1	0	0	0	0	0	0	0
2	1	51	71.5	174.1	23.5889	1	13.47	12.82	4	1	1	1	3	1	320	1	1	39	1	24.2	2	0	0	1	1	0	0	3	1	0	0	1	1	1	1	1	1	1	1	0	0	0	0	0	0	0
1	1	38	75.1	181.4	22.8226	1	14.01	12.83	5	1	1	1	1	1	340	1	1	39	1	34.3	1	0	0	0	0	0	0	0	0	0	0	0	0	0	0	0	0	0	0	0	0	0	0	0	0	0
2	1	65	59.85	166.5	21.5892	1	10.42	12.84	3	1	1	1	1	1	148	1	1	35	1	47.38	2	1	1	1	1	0	0	3	1	0	0	1	2	1	2	1	2	1	1	0	0	1	1	0	0	1
1	1	36	84.55	176	27.2953	1	13.9	12.84	5	1	1	1	1	1	332	1	1	39	1	24.72	1	1	1	1	1	0	0	3	1	0	0	1	0	0	0	0	0	0	0	0	0	0	0	0	0	0
2	1	63	73.5	168.1	26.0107	1	13.5	12.84	4	1	1	1	3	1	321	1	1	39	1	24	2	0	0	1	1	0	0	3	1	0	0	1	1	1	1	1	1	1	1	0	0	0	0	0	0	0
1	2	60	47	148	21.4573	2	8.59	12.85	4	1	1	1	2	1	369	1	1	32	1	42.52	1	2	1	0	0	0	0	4	1	0	0	1	0	0	0	0	0	0	0	0	0	0	0	0	0	0
1	1	58	69.35	160.9	26.7876	2	10.9	12.85	3	1	1	1	2	1	116	1	1	35	1	21.2	1	1	1	2	1	0	0	3	1	0	0	1	0	0	0	0	0	0	0	0	0	0	0	0	0	0
2	1	67	58.5	163.5	21.8837	2	10.14	12.85	2	2	1	1	1	1	119	1	1	35	1	37.59	1	0	0	2	1	0	0	3	1	0	0	1	0	0	0	0	0	0	0	0	0	0	0	0	0	0
1	1	68	70	169	24.5089	3	12.1	12.85	3	1	1	1	1	1	278	1	1	37	1	32	1	1	1	3	1	0	0	3	1	0	0	1	1	1	1	1	0	0	1	2	1	2	1	1	1	1
2	2	72	44.5	150.4	19.6727	2	9.56	12.85	5	1	1	1	2	1	305	1	1	32	1	26.8	2	2	1	1	1	0	0	3	1	0	0	1	0	0	1	1	0	0	1	0	0	0	0	0	0	0
1	1	62	53	161	20.4467	1	10.8	12.86	2	3	1	1	3	3	99	1	1	35	1	51	2	0	0	2	1	0	0	3	1	0	0	1	1	1	1	1	1	1	1	1	1	1	1	1	1	1
2	2	54	69.7	155.4	28.8623	1	9.08	12.86	3	1	1	1	1	1	54	1	1	32	1	18.5	1	1	1	0	0	0	0	4	1	0	0	1	0	0	0	0	0	0	0	0	0	0	0	0	0	0
2	2	50	67.85	155.8	27.9521	1	8.96	12.86	3	1	1	1	2	1	95	1	1	32	1	20	1	0	0	1	1	0	0	1	1	0	0	1	0	0	0	0	0	0	0	0	0	0	0	0	0	0
2	2	38	68.9	166.3	24.9135	1	11.88	12.86	4	1	1	1	2	1	298	1	1	37	1	25.1	1	0	0	0	0	0	0	0	0	0	0	0	0	0	0	0	0	0	0	0	0	0	0	0	0	0
1	1	22	63.1	170	21.8339	1	11.59	12.86	2	1	1	1	1	1	232	1	1	37	1	30.2	1	0	0	0	0	0	0	0	0	0	0	0	0	0	0	0	0	0	0	0	0	0	0	0	0	0
1	1	54	73.55	171.3	25.065	1	12.12	12.87	5	1	1	1	1	1	280	1	1	37	1	20.7	1	0	0	0	0	0	0	0	0	0	0	0	0	0	0	0	0	0	0	0	0	0	0	0	0	0
1	1	69	63.3	170.1	21.8774	3	12.25	12.87	1	1	1	1	1	2	334	1	2	37	1	15.6	1	0	0	0	0	0	0	0	0	0	0	0	0	0	0	0	0	0	0	0	0	0	0	0	0	0
1	2	54	49.8	155.2	20.675	1	10.34	12.88	3	2	1	1	1	1	146	1	1	35	1	25	1	0	0	1	1	0	0	3	1	0	0	1	0	0	0	0	0	0	0	0	0	0	0	0	0	0
2	2	52	59	164	21.9363	2	10.5	12.88	1	1	1	1	1	1	157	1	1	35	1	42.97	2	0	0	0	0	0	0	1	1	0	0	1	0	0	0	0	0	0	0	0	0	0	0	0	0	0
1	1	74	70.3	167.2	25.1468	2	11.76	12.88	5	3	2	1	1	1	249	1	1	37	1	65	3	0	0	0	0	0	0	1	1	0	0	1	1	1	1	1	0	0	1	0	0	0	0	0	0	0
2	1	51	54	140	27.551	1	9.9	12.88	3	2	1	1	2	2	152	1	2	35	1	41	1	0	0	0	0	0	0	1	1	0	0	1	0	0	0	0	0	0	0	0	0	0	0	0	0	0
1	2	63	58.72	152.2	25.3488	2	8.61	12.89	3	2	1	1	1	1	71	1	1	32	1	23	1	3	1	3	1	0	0	3	1	0	0	1	3	1	3	1	2	1	1	2	1	2	1	1	1	1
1	2	60	55.3	154.2	23.2571	3	10.8	12.9	2	2	1	1	2	1	98	1	1	35	1	28	1	2	1	1	1	2	1	4	1	0	0	1	2	1	2	1	1	1	1	2	1	1	1	0	0	1
1	2	68	73.7	160.5	28.61	2	10.8	12.9	2	2	1	1	1	1	161	1	1	35	1	27.97	1	0	0	0	0	0	0	1	1	0	0	1	0	0	0	0	0	0	0	0	0	0	0	0	0	0
2	2	56	57.51	154	24.2495	1	9.14	12.9	5	2	1	1	1	1	62	1	1	32	1	35.7	1	0	0	1	1	2	1	3	1	0	0	1	0	0	0	0	0	0	0	0	0	0	0	0	0	0
2	2	55	54.5	152.2	23.527	2	9.36	12.9	2	1	1	1	1	1	86	1	1	32	1	42.5	2	1	1	4	1	0	0	4	1	0	0	1	2	1	2	1	1	1	1	0	0	1	1	1	1	1
1	2	55	90.8	168	32.1712	2	8.91	12.9	4	1	1	1	1	1	89	1	1	32	1	34.1	1	0	0	0	0	0	0	4	1	0	0	1	0	0	0	0	0	0	0	0	0	0	0	0	0	0
2	1	64	66.3	168.7	23.2961	2	10.37	12.9	1	1	1	1	1	1	141	1	1	35	1	28.16	1	1	1	1	1	0	0	4	1	0	0	1	0	0	0	0	0	0	0	0	0	0	0	0	0	0
2	2	85	41	141	20.6227	2	10.78	12.9	4	1	2	1	2	1	156	1	1	35	1	27	1	0	0	0	0	0	0	0	0	0	0	0	0	0	0	0	0	0	0	0	0	0	0	0	0	0
1	2	63	55.45	157.1	22.4672	3	10.8	12.9	3	1	1	1	1	1	165	1	1	35	1	19.8	1	0	0	0	0	0	0	1	1	0	0	1	0	0	0	0	0	0	0	0	0	0	0	0	0	0
2	1	20	56.9	176.2	18.3274	1	12.9	12.9	4	1	1	1	2	1	259	1	1	39	1	25	1	0	0	0	0	0	0	0	0	0	0	0	0	0	0	0	0	0	0	0	0	0	0	0	0	0
2	1	51	74.9	171.4	25.4953	2	13.95	12.9	4	1	1	1	2	1	270	1	1	39	1	28	1	1	1	3	1	0	0	3	1	0	0	1	2	1	2	1	2	1	1	2	1	1	1	1	1	1
2	1	75	51.6	160.9	19.9314	2	12.6	12.9	2	1	1	1	1	1	289	1	1	39	1	32.56	1	0	0	0	0	0	0	1	1	0	0	1	0	0	0	0	0	0	0	0	0	0	0	0	0	0
1	1	58	67	164	24.9108	2	12.23	12.9	4	1	1	1	2	2	372	1	2	37	1	35.7	1	1	1	1	1	0	0	1	1	0	0	1	1	1	1	1	0	0	1	0	0	0	0	0	0	0
2	2	68	59.45	158.2	23.7541	1	9.98	12.9	3	1	2	1	1	1	148	1	1	35	1	41.44	1	0	0	0	0	0	0	1	1	0	0	1	0	0	0	0	0	0	0	0	0	0	0	0	0	0
1	1	77	69.7	175	22.7592	1	12.5	12.91	2	1	1	1	1	1	315	1	1	37	1	25	1	1	1	1	1	0	0	1	1	0	0	1	1	1	1	1	0	0	1	0	0	0	0	0	0	0
1	1	49	47.1	166.4	17.0104	1	11.78	12.92	2	2	1	1	1	2	327	1	2	37	1	30.5	1	0	0	0	0	0	0	1	1	0	0	1	1	1	1	1	1	1	1	2	1	2	1	1	1	1
2	2	73	79	157	32.05	2	10.66	12.92	1	1	1	1	1	1	171	1	1	35	1	47.7	2	0	0	0	0	0	0	1	1	0	0	1	0	0	0	0	0	0	0	0	0	0	0	0	0	0
2	1	54	75.8	163.6	28.3206	1	11.2	12.92	3	1	1	1	2	1	171	1	1	37	1	21	1	0	0	0	0	0	0	0	0	0	0	0	0	0	0	0	0	0	0	0	0	0	0	0	0	0
1	2	59	78.8	158.4	31.4062	2	10.8	12.92	4	1	1	1	1	1	167	1	1	35	1	34.52	1	0	0	0	0	0	0	1	1	0	0	1	1	1	1	1	0	0	1	0	0	0	0	0	0	0
1	2	60	65.9	152.7	28.2623	3	10.1	12.93	3	1	1	2	1	1	49	1	1	32	1	22	1												0	0	1	1	0	0	1	0	0	0	0	0	0	0
2	2	61	46	145.8	21.6393	3	10.46	12.93	2	1	1	1	1	1	152	1	1	35	1	38	1	0	0	0	0	0	0	1	1	0	0	1	0	0	0	0	0	0	0	0	0	0	0	0	0	0
1	2	68	46.1	147.1	21.3047	2	9.1	12.94	2	1	1	1	2	1	64	1	1	32	1	24.5	1	0	0	0	0	0	0	1	1	0	0	1	0	0	0	0	0	0	0	0	0	0	0	0	0	0
1	2	70	67	156	27.5312	3	11.45	12.94	2	1	1	2	1	1	86	1	1	35	1	30.84	1	0	0	0	0	0	0	0	0	0	0	0	0	0	0	0	0	0	0	0	0	0	0	0	0	0
2	1	67	54.6	165.5	19.9341	3	11.84	12.94	3	1	1	1	1	1	281	1	1	37	1	31.5	1	2	1	3	1	0	0	3	1	0	0	1	2	1	2	1	1	1	1	2	1	2	1	1	1	1
2	1	72	60.6	181.5	18.3958	3	11.2	12.94	5	2	1	1	2	2	164	1	2	37	1	17	2	1	1	1	1	0	0	3	1	0	0	1	0	0	1	1	0	0	1	1	1	1	1	0	0	1
1	2	65	49	146.2	22.9246	2	10.8	12.95	2	1	1	1	2	1	99	1	1	35	1	35.6	1	4	1	4	1	2	1	4	1	2	1	1	3	1	3	1	3	1	1	3	1	2	1	2	1	1
2	1	52	70	170	24.2215	2	10.39	12.95	1	1	1	1	2	1	136	1	1	35	1	38.54	1	0	0	0	0	0	0	1	1	0	0	1	0	0	0	0	0	0	0	0	0	0	0	0	0	0
1	1	23	59.9	170.4	20.6294	1	11.5	12.95	4	1	1	1	2	1	143	1	1	37	1	19	1	0	0	0	0	1	1	1	1	1	1	1	0	0	0	0	0	0	0	0	0	0	0	0	0	0
1	1	60	73.9	171.7	25.0671	3	11.59	12.95	5	3	1	1	1	1	233	1	1	37	1	53	3	4	1	4	1	2	1	4	1	0	0	1	3	1	3	1	2	1	1	2	1	1	1	1	1	1
1	2	69	58	151.1	25.4038	2	10.8	12.96	1	1	1	1	1	1	157	1	1	35	1	31.64	1	1	1	1	1	0	0	1	1	0	0	1	1	1	1	1	0	0	1	0	0	0	0	0	0	0
2	2	53	57.5	160.9	22.2104	1	10.66	12.96	2	1	1	1	2	1	148	1	1	35	1	32.65	1	2	1	1	1	0	0	3	1	0	0	1	1	1	1	1	0	0	1	1	1	0	0	0	0	1
2	1	76	62.55	164.5	23.1151	2	10.9	12.96	2	1	1	1	1	1	193	1	1	35	1	30	1	4	1	4	1	3	1	4	1	2	1	1	3	1	3	1	2	1	1	2	1	1	1	0	0	1
1	1	65	69.7	173.4	23.1811	2	12.5	12.96	1	3	1	1	1	1	314	1	1	37	1	54.8	2	0	0	0	0	0	0	1	1	0	0	1	0	0	0	0	0	0	0	0	0	0	0	0	0	0
2	2	68	66.45	159.2	26.2186	1	10.04	12.96	4	1	1	1	1	1	166	1	1	35	1	27	1	0	0	1	1	0	0	2	1	0	0	1	1	1	1	1	0	0	1	0	0	0	0	0	0	0
1	1	52	56.3	168.8	19.7589	3	11.8	12.98	4	1	1	1	1	1	298	2	1	37	1	39.5	3	1	1	1	1	0	0	2	1	0	0	1	1	1	1	1	0	0	1	0	0	1	1	1	1	1
2	2	64	74	152.9	31.6531	1	8.72	12.98	1	1	1	1	1	1	70	1	1	32	1	21.06	1	1	1	3	1	0	0	3	1	0	0	1	0	0	1	1	0	0	1	0	0	0	0	0	0	0
1	2	69	57.4	156.7	23.3762	2	9.43	12.98	1	1	1	1	2	1	71	1	1	32	1	39.64	1	1	1	1	1	0	0	3	1	0	0	1	2	1	1	1	0	0	1	1	1	1	1	0	0	1
2	2	52	55.7	161.2	21.4351	2	10.08	12.98	2	1	1	1	1	1	178	1	1	35	1	22.5	1	1	1	1	1	0	0	3	1	0	0	1	2	1	2	1	2	1	1	2	1	2	1	1	1	1
1	2	76	40.45	146.5	18.847	1	10.79	12.98	5	2	1	1	2	1	93	1	1	35	1	18	1	0	0	0	0	0	0	1	1	0	0	1	1	1	1	1	1	1	1	0	0	0	0	0	0	0
1	1	66	74.3	171.8	25.1734	3	11.8	13	2	1	1	1	2	1	152	1	1	37	1	41.3	2	0	0	0	0	0	0	1	1	0	0	1	1	1	1	1	1	1	1	1	1	0	0	0	0	1
1	2	79	58	147	26.8407	1	10.8	13	2	2	1	1	1	1	174	1	1	35	2	47.5	2	0	0	1	1	0	0	3	1	0	0	1	0	0	0	0	0	0	0	0	0	0	0	0	0	0
1	2	49	60.85	151.2	26.6169	1	9.8	13	3	1	1	2	1	1	50	1	1	32	1	20.1	1	0	0	0	0	0	0	0	0	0	0	0	0	0	0	0	0	0	0	0	0	0	0	0	0	0
2	1	45	84	184	24.811	1	13.6	13	2	2	1	1	1	1	55	1	1	39	1	30.22	1	0	0	0	0	0	0	1	1	0	0	1	0	0	0	0	0	0	0	0	0	0	0	0	0	0
1	2	62	49	146.5	22.8308	2	9.01	13	5	1	1	1	1	1	94	1	1	32	1	12.3	1	0	0	0	0	0	0	0	0	0	0	0	0	0	0	0	0	0	0	0	0	0	0	0	0	0
1	2	69	54.5	151	23.9025	2	10.1	13	2	1	1	1	3	3	97	1	1	35	1	30.2	1	2	1	3	1	0	0	3	1	0	0	1	3	1	3	1	1	1	1	1	1	1	1	0	0	1
2	2	78	44.8	143.2	21.847	2	9.62	13	4	2	1	1	1	1	100	1	1	32	1	45	1	0	0	3	1	0	0	1	1	0	0	1	1	1	1	1	0	0	1	1	1	1	1	1	1	1
1	1	72	59.95	164.6	22.1274	2	11	13	3	1	1	1	3	3	102	1	1	35	1	48.09	2	0	0	0	0	0	0	1	1	0	0	1	0	0	0	0	0	0	0	0	0	0	0	0	0	0
2	1	58	45.4	168.2	16.0474	2	10.13	13	2	2	1	1	1	1	118	1	1	35	1	35	1	0	0	0	0	0	0	1	1	0	0	1	0	0	0	0	0	0	0	0	0	0	0	0	0	0
2	1	70	67.3	160.5	26.1255	2	10.16	13	3	1	1	1	1	1	121	1	1	35	1	20.31	1	0	0	0	0	0	0	0	0	0	0	0	0	0	0	0	0	0	0	0	0	0	0	0	0	0
2	1	64	65	165	23.8751	3	11.98	13	4	1	1	1	1	2	129	1	2	37	1	19	1	0	0	0	0	0	0	0	0	0	0	0	0	0	0	0	0	0	0	0	0	0	0	0	0	0
2	2	61	59.7	152.3	25.738	2	8.74	13	5	1	1	1	2	2	177	1	2	32	1	46.5	3	2	1	1	1	1	1	3	1	0	0	1	2	1	2	1	1	1	1	2	1	2	1	1	1	1
2	2	36	47.65	161.5	18.2691	1	10.84	13	2	1	1	1	1	1	187	1	1	35	1	27.1	1	0	0	0	0	0	0	0	0	0	0	0	0	0	0	0	0	0	0	0	0	0	0	0	0	0
1	1	64	73.8	166.2	26.7174	1	13.83	13	3	1	1	1	2	1	213	1	1	39	1	29.9	1	0	0	0	0	0	0	0	0	0	0	0	0	0	0	0	0	0	0	0	0	0	0	0	0	0
1	1	64	70.7	169.6	24.5792	2	14.41	13	1	1	1	1	2	1	225	1	1	39	1	33.56	1	0	0	0	0	0	0	0	0	0	0	0	0	0	0	0	0	0	0	0	0	0	0	0	0	0
2	1	47	82	182	24.7555	3	11.79	13	2	1	1	1	1	1	272	1	1	37	1	31.97	1	0	0	0	0	0	0	1	1	0	0	1	1	1	1	1	1	1	1	0	0	1	1	0	0	1
2	1	20	56	179	17.4776	1	14.19	13	4	1	1	1	2	1	274	1	1	39	1	26	1	0	0	0	0	0	0	0	0	0	0	0	0	0	0	0	0	0	0	0	0	0	0	0	0	0
2	1	55	73.2	164.7	26.9851	1	11.88	13	3	1	1	1	1	1	287	1	1	37	1	26	1	0	0	0	0	0	0	0	0	0	0	0	0	0	0	0	0	0	0	0	0	0	0	0	0	0
2	1	66	81.6	171.1	27.8734	1	12.72	13	4	2	1	1	1	1	316	1	1	39	1	35.6	2	2	1	1	1	0	0	3	1	0	0	1	2	1	2	1	1	1	1	2	1	2	1	1	1	1
2	1	84	43	143	21.0279	2	11.9	13	2	1	1	1	2	1	316	1	1	37	1	22.6	1	1	1	1	1	0	0	3	1	0	0	1	0	0	1	1	0	0	1	1	1	2	1	2	1	1
2	1	54	66.9	167.4	23.8735	2	12.34	13	2	1	1	1	1	1	323	1	1	37	1	25	1	2	1	1	1	2	1	3	1	0	0	1	0	0	1	1	0	0	1	0	0	0	0	0	0	0
2	1	73	55.2	165	20.2755	3	11.32	13	4	1	1	1	2	1	172	1	1	37	1	23	1	0	0	0	0	0	0	0	0	0	0	0	0	0	0	0	0	0	0	0	0	0	0	0	0	0
1	2	70	52.5	155	21.8522	2	10.64	13.01	5	1	1	1	1	1	155	1	1	35	1	48.47	3	2	1	2	1	0	0	3	1	0	0	1	2	1	2	1	1	1	1	0	0	0	0	0	0	0
1	2	68	53.7	152	23.2427	2	9.16	13.02	4	3	2	1	1	1	253	1	1	32	2	27	3	3	1	1	1	0	0	2	1	0	0	1	0	0	1	1	0	0	1	1	1	2	1	2	1	1
2	1	69	63.15	167.5	22.5084	3	10.95	13.02	5	1	1	1	2	1	166	1	1	35	2	16	1	0	0	0	0	0	0	0	0	0	0	0	0	0	0	0	0	0	0	0	0	0	0	0	0	0
2	2	55	47.6	156.3	19.4845	3	8.76	13.02	5	1	1	1	2	2	178	1	2	32	1	47	3	1	1	1	1	0	0	3	1	0	0	1	1	1	1	1	0	0	1	1	1	1	1	1	1	1
2	2	41	52.4	157.3	21.1775	1	11.53	13.02	1	1	1	1	2	1	182	1	1	37	1	25.75	1	1	1	0	0	0	0	1	1	1	1	1	0	0	0	0	0	0	0	0	0	0	0	0	0	0
1	1	62	57.5	165	21.1203	1	10.8	13.04	5	1	1	1	3	3	91	1	1	35	1	32.92	3	0	0	0	0	0	0	1	1	0	0	1	0	0	0	0	0	0	0	0	0	0	0	0	0	0
2	1	53	67	168.4	23.626	1	12.14	13.04	3	1	1	1	2	1	234	1	1	37	1	20	1	0	0	0	0	0	0	0	0	0	0	0	0	0	0	0	0	0	0	0	0	0	0	0	0	0
1	1	52	73	173	24.3911	2	14	13.04	5	1	1	1	1	1	338	1	1	39	1	34.2	3	0	0	2	1	0	0	3	1	0	0	1	0	0	0	0	0	0	0	0	0	0	0	0	0	0
1	1	40	61	161	23.533	1	10.73	13.05	2	1	1	1	1	1	156	1	1	35	2	41.9	2	1	1	3	1	0	0	3	1	0	0	1	0	0	0	0	0	0	0	0	0	0	0	0	0	0
2	2	65	47.25	146.8	21.9255	1	10.41	13.05	2	2	1	1	1	1	146	1	1	35	1	33.09	1	2	1	1	1	0	0	3	1	0	0	1	1	1	0	0	0	0	1	0	0	0	0	0	0	0
2	1	71	67.35	170.6	23.1409	3	11.81	13.05	5	2	1	1	2	2	165	1	2	37	1	34	1	0	0	1	1	0	0	2	1	0	0	1	1	1	1	1	0	0	1	0	0	0	0	0	0	0
2	2	63	44	151.4	19.1956	2	10.65	13.05	3	3	1	1	1	1	170	1	1	35	1	32	1	1	1	0	0	0	0	4	1	0	0	1	0	0	0	0	0	0	0	0	0	0	0	0	0	0
1	1	57	73.5	173.8	24.3326	2	11.8	13.06	3	3	1	1	1	2	328	1	2	37	1	55.1	3	2	1	1	1	2	1	4	1	0	0	1	2	1	2	1	1	1	1	2	1	2	1	2	1	1
2	2	50	48.8	155.9	20.0783	1	8.78	13.06	2	1	1	1	1	1	63	1	1	32	1	27.85	1	1	1	0	0	0	0	1	1	1	1	1	1	1	1	1	1	1	1	0	0	0	0	0	0	0
1	2	54	53.5	156.4	21.8716	1	9.84	13.06	3	2	1	2	2	1	227	1	1	32	1	57	3	0	0	0	0	0	0	1	1	0	0	1	0	0	0	0	0	0	0	0	0	0	0	0	0	0
2	2	78	58.8	151	25.7883	3	10.2	13.06	3	2	1	1	1	1	126	1	1	35	1	70.13	2	0	0	0	0	0	0	1	1	0	0	1	0	0	0	0	0	0	0	0	0	0	0	0	0	0
1	1	66	81.45	176	26.2946	2	12.04	13.07	2	1	1	1	2	1	166	1	1	37	1	38.2	1	0	0	0	0	0	0	1	1	0	0	1	0	0	0	0	0	0	0	0	0	0	0	0	0	0
1	1	69	71.3	175.7	23.0965	2	11.81	13.08	4	1	1	1	1	1	252	1	1	37	1	24.19	1	1	1	0	0	3	1	1	1	0	0	1	0	0	0	0	0	0	0	0	0	0	0	0	0	0
2	1	64	77.25	170.4	26.6048	2	11.76	13.08	1	1	1	1	1	1	265	1	1	37	1	30	1	0	0	0	0	0	0	0	0	0	0	0	0	0	0	0	0	0	0	0	0	0	0	0	0	0
2	2	39	66.8	169.3	23.3057	1	9.34	13.08	4	1	1	1	1	1	82	1	1	32	1	26.9	1	1	1	2	1	0	0	3	1	0	0	1	1	1	1	1	0	0	1	2	1	1	1	0	0	1
1	2	61	53.3	145.5	25.1768	2	8.7	13.1	5	2	1	1	1	1	78	1	1	32	1	24	3	0	0	0	0	0	0	1	1	0	0	1	0	0	0	0	0	0	0	0	0	0	0	0	0	0
1	1	45	72.8	167.2	26.0411	1	11.83	13.1	2	2	1	1	2	1	155	1	1	37	1	18.88	1	0	0	0	0	0	0	1	1	0	0	1	1	1	1	1	1	1	1	1	1	0	0	0	0	1
1	2	72	65	154	27.4077	2	9.19	13.1	2	1	1	1	1	1	98	1	1	32	1	19.5	1	1	1	1	1	0	0	3	1	0	0	1	0	0	0	0	0	0	0	0	0	0	0	0	0	0
2	1	58	71	171	24.281	1	10.4	13.1	1	1	1	1	1	1	143	1	1	35	1	49	2	0	0	0	0	0	0	1	1	0	0	1	0	0	0	0	0	0	0	0	0	0	0	0	0	0
2	2	55	52.45	148	23.9454	1	9.58	13.1	1	1	1	1	2	1	157	1	1	32	1	20	1	1	1	0	0	0	0	1	1	1	1	1	1	1	1	1	1	1	1	0	0	1	1	0	0	1
1	1	81	45	145	21.4031	1	10.8	13.1	1	1	1	1	1	1	158	1	1	35	1	50.37	2	1	1	1	1	0	0	3	1	0	0	1	1	1	1	1	0	0	1	1	1	2	1	1	1	1
1	1	42	77.1	170.1	26.6468	1	11.54	13.1	5	2	1	1	1	1	228	1	1	37	1	21	1	0	0	0	0	0	0	1	1	0	0	1	1	1	1	1	1	1	1	1	1	2	1	2	1	1
2	1	70	65.2	169.2	22.7744	3	11.85	13.1	3	1	1	1	1	1	284	1	1	37	1	31.2	1	1	1	0	0	0	0	1	1	1	1	1	1	1	1	1	1	1	1	1	1	0	0	0	0	1
2	2	48	56.3	155	23.4339	1	9.38	13.1	4	2	1	1	1	1	300	1	1	32	1	35	2	2	1	1	1	0	0	3	1	0	0	1	1	1	0	0	0	0	1	0	0	0	0	0	0	0
2	1	74	61.5	165.5	22.4532	3	12.47	13.1	2	1	1	1	1	1	334	1	1	37	1	32.13	1	0	0	0	0	0	0	1	1	0	0	1	0	0	0	0	0	0	0	0	0	0	0	0	0	0
2	1	54	58.6	171.8	19.8541	2	13.56	13.1	2	1	1	1	1	1	54	1	1	39	1	36.7	1	0	0	0	0	0	0	1	1	0	0	1	0	0	0	0	0	0	0	0	0	0	0	0	0	0
1	2	50	60.5	152.2	26.1172	1	9.01	13.1	1	2	1	1	2	1	62	1	1	32	1	27.5	1	1	1	1	1	1	1	3	1	0	0	1	2	1	2	1	2	1	1	0	0	1	1	1	1	1
2	2	43	56	159	22.151	2	8.8	13.12	2	1	1	1	1	1	65	1	1	32	1	29.4	1	1	1	0	0	3	1	4	1	0	0	1	0	0	0	0	0	0	0	0	0	0	0	0	0	0
2	1	72	58.95	177	18.8164	3	13.59	13.12	4	1	1	1	3	1	268	2	1	39	1	28.2	2	1	1	2	1	0	0	3	1	0	0	1	1	1	1	1	0	0	1	0	0	0	0	0	0	0
1	1	39	70.5	178.7	22.077	1	11.4	13.13	5	2	1	1	1	1	276	1	1	37	1	62	2	1	1	1	1	0	0	1	1	0	0	1	0	0	0	0	0	0	0	0	0	0	0	0	0	0
1	1	59	67.9	154.8	28.3353	2	11.62	13.13	2	1	1	1	1	1	236	1	1	37	1	30.5	1	0	0	0	0	0	0	1	1	0	0	1	0	0	0	0	0	0	0	0	0	0	0	0	0	0
1	1	69	60.8	166.4	21.9582	3	10.8	13.14	3	1	1	1	1	1	166	1	1	35	1	21.4	1	1	1	1	1	0	0	3	1	0	0	1	1	1	1	1	0	0	1	0	0	0	0	0	0	0
2	1	65	57.5	160.9	22.2104	1	11.46	13.14	3	1	1	1	2	1	178	1	1	37	1	27	1	0	0	0	0	0	0	0	0	0	0	0	0	0	0	0	0	0	0	0	0	0	0	0	0	0
1	2	53	57.55	157	23.3478	1	10.97	13.15	2	1	1	1	1	1	202	1	1	35	1	16.2	1	0	0	0	0	0	0	0	0	0	0	0	0	0	0	0	0	0	0	0	0	0	0	0	0	0
2	2	66	59.3	155.7	24.4612	1	10.43	13.15	1	2	1	1	2	1	139	1	1	35	1	34.8	1	0	0	0	0	0	0	1	1	0	0	1	0	0	0	0	0	0	0	0	0	0	0	0	0	0
2	1	21	59.1	173.6	19.6105	1	11.9	13.15	1	1	1	1	2	2	166	1	2	37	1	17	1												3	1	3	1	3	1	1	3	1	3	1	2	1	1
2	2	57	57.25	147.7	26.2431	2	10.97	13.15	1	1	1	1	1	1	198	1	1	35	1	36.4	1	0	0	0	0	0	0	1	1	0	0	1	0	0	0	0	0	0	0	0	0	0	0	0	0	0
1	1	68	51	159	20.1733	2	10.8	13.16	5	1	1	1	1	1	172	1	1	35	1	19.6	1	0	0	0	0	0	0	0	0	0	0	0	0	0	0	0	0	0	0	0	0	0	0	0	0	0
1	1	59	77.3	169.1	27.0329	2	11.65	13.16	4	2	1	1	2	2	363	1	2	37	1	26	2	0	0	0	0	0	0	1	1	0	0	1	0	0	0	0	0	0	0	0	0	0	0	0	0	0
2	2	63	68.1	152.3	29.3594	2	10.15	13.16	3	3	1	1	1	1	71	1	1	35	1	36	1	0	0	0	0	0	0	1	1	0	0	1	0	0	0	0	0	0	0	0	0	0	0	0	0	0
1	2	52	50.25	160	19.6289	3	10.1	13.16	3	2	1	1	2	1	84	1	1	35	1	39	1	0	0	1	1	0	0	3	1	0	0	1	0	0	0	0	0	0	0	0	0	0	0	0	0	0
1	1	77	68.5	168.8	24.0406	1	13.9	13.17	3	1	1	1	1	1	331	1	1	39	1	34.1	1	2	1	1	1	2	1	4	1	0	0	1	0	0	1	1	0	0	1	0	0	1	1	0	0	1
1	1	47	65	169.4	22.651	1	11.9	13.18	2	3	1	1	2	1	160	1	1	37	1	57	3	2	1	1	1	2	1	3	1	0	0	1	1	1	1	1	0	0	1	2	1	2	1	0	0	1
1	2	72	58.15	153.7	24.6151	3	8.56	13.18	2	1	1	1	1	1	66	1	1	32	1	36.44	1	0	0	0	0	0	0	1	1	0	0	1	0	0	0	0	0	0	0	0	0	0	0	0	0	0
1	1	24	73.8	173.7	24.46	1	11.4	13.18	1	1	1	1	2	1	138	1	1	37	1	40.1	2	1	1	1	1	0	0	3	1	0	0	1	2	1	1	1	0	0	1	1	1	1	1	1	1	1
2	2	39	54	161.2	20.7809	1	10.22	13.18	2	3	1	1	2	1	122	1	1	35	1	54	1	0	0	0	0	0	0	1	1	0	0	1	0	0	0	0	0	0	0	0	0	0	0	0	0	0
1	1	48	69	169	24.1588	2	12.8	13.19	3	1	1	2	1	1	58	1	1	37	1	19	1	0	0	0	0	0	0	0	0	0	0	0	0	0	0	0	0	0	0	0	0	0	0	0	0	0
1	2	68	56.55	143.8	27.3473	2	10.82	13.19	2	1	1	1	1	1	175	1	1	35	1	43.4	2	1	1	1	1	0	0	3	1	0	0	1	0	0	0	0	0	0	0	0	0	1	1	1	1	1
1	2	74	63	152	27.268	2	9.08	13.2	4	1	1	1	1	1	96	1	1	32	1	22.5	1	0	0	0	0	0	0	1	1	0	0	1	1	1	1	1	0	0	1	0	0	0	0	0	0	0
1	2	35	63	160	24.6094	1	9.19	13.2	3	1	1	1	1	1	99	1	1	32	1	21.9	1	0	0	0	0	0	0	0	0	0	0	0	0	0	0	0	0	0	0	0	0	0	0	0	0	0
2	1	29	69.45	175.5	22.5485	1	13.53	13.2	1	1	1	1	1	1	53	1	1	39	1	11	1												1	1	2	1	0	0	1	2	1	2	1	2	1	1
2	1	62	62.8	165.2	23.0112	1	13.98	13.2	3	1	1	1	1	1	63	1	1	39	1	26.12	1	3	1	3	1	0	0	3	1	0	0	1	3	1	1	1	0	0	1	0	0	0	0	0	0	0
1	2	23	47.3	159.1	18.6862	1	10.8	13.2	2	1	1	1	2	1	100	1	1	35	1	19.9	1	0	0	0	0	0	0	0	0	0	0	0	0	0	0	0	0	0	0	0	0	0	0	0	0	0
2	1	63	66	166	23.9512	1	10.99	13.2	1	2	1	1	2	1	168	1	1	35	1	32	1	0	0	0	0	0	0	1	1	0	0	1	0	0	0	0	0	0	0	0	0	0	0	0	0	0
1	1	55	77.1	172	26.0614	2	13.9	13.2	2	1	1	1	2	1	237	1	1	39	1	43.48	2	1	1	1	1	0	0	3	1	0	0	1	1	1	1	1	0	0	1	1	1	1	1	1	1	1
2	2	60	58	160.1	22.628	2	12.07	13.2	5	2	1	1	2	1	312	1	1	37	1	35.4	2	2	1	1	1	0	0	3	1	0	0	1	2	1	2	1	1	1	1	2	1	2	1	1	1	1
2	1	75	52.9	162.6	20.0085	2	11.4	13.2	2	1	1	1	1	1	313	1	1	37	1	49.22	2	0	0	0	0	0	0	1	1	0	0	1	0	0	0	0	0	0	0	0	0	0	0	0	0	0
2	1	73	56	156	23.0112	2	10.2	13.2	1	2	1	1	1	1	125	1	1	35	1	35.2	1	1	1	1	1	2	1	3	1	0	0	1	1	1	1	1	0	0	1	0	0	0	0	0	0	0
1	2	56	76	157.9	30.4824	1	12.16	13.21	3	1	1	1	1	1	281	1	1	37	1	20.31	1	0	0	0	0	0	0	0	0	0	0	0	0	0	0	0	0	0	0	0	0	0	0	0	0	0
1	1	44	65	165	23.8751	1	11.9	13.22	5	1	1	1	1	1	279	1	1	37	1	38	2	1	1	1	1	1	1	3	1	0	0	1	0	0	0	0	0	0	0	1	1	2	1	2	1	1
2	1	38	62.85	171.1	21.4687	1	12.18	13.22	2	2	1	1	1	1	310	1	1	37	1	33.4	1	0	0	0	0	0	0	1	1	0	0	1	0	0	0	0	0	0	0	0	0	0	0	0	0	0
1	1	37	58	158	23.2335	1	12.5	13.22	5	3	1	1	1	2	338	1	2	37	1	55.7	3	1	1	0	0	0	0	1	1	0	0	1	0	0	0	0	0	0	0	0	0	0	0	0	0	0
1	1	66	67.5	171.2	23.0301	3	14.04	13.23	3	2	1	1	1	2	344	1	2	39	1	39	1	1	1	0	0	0	0	1	1	0	0	1	0	0	0	0	0	0	0	0	0	0	0	0	0	0
1	1	67	78.2	174	25.829	2	11.9	13.24	2	1	1	1	1	1	257	1	1	37	1	36.6	1	2	1	1	1	2	1	3	1	0	0	1	1	1	1	1	0	0	1	1	1	1	1	0	0	1
1	2	69	53.5	157.5	21.5671	2	11.56	13.24	2	1	1	1	1	1	229	1	1	37	1	14.7	1	0	0	0	0	0	0	0	0	0	0	0	0	0	0	0	0	0	0	0	0	0	0	0	0	0
2	2	42	66.2	168.5	23.3162	2	10.19	13.24	2	1	1	1	2	1	120	1	1	35	1	35	1	0	0	0	0	0	0	1	1	0	0	1	0	0	0	0	0	0	0	0	0	0	0	0	0	0
1	2	52	56.2	151.9	24.3568	2	8.95	13.25	5	1	1	1	1	2	127	1	2	32	2	36.1	2	2	1	1	1	0	0	3	1	0	0	1	2	1	2	1	0	0	1	0	0	1	1	1	1	1
2	1	59	70	170	24.2215	1	11.01	13.25	1	1	1	1	2	2	162	1	2	35	1	36.1	1	0	0	0	0	0	0	1	1	0	0	1	0	0	0	0	0	0	0	0	0	0	0	0	0	0
2	1	74	72.1	174.2	23.7596	2	12	13.25	1	2	1	1	2	1	225	1	1	37	1	35.53	1	1	1	0	0	0	0	1	1	1	1	1	1	1	1	1	1	1	1	1	1	1	1	1	1	1
1	1	70	72.4	169	25.3493	2	11.88	13.25	4	1	1	1	1	2	329	1	2	37	1	22	1	0	0	0	0	0	0	0	0	0	0	0	0	0	0	0	0	0	0	0	0	0	0	0	0	0
1	1	74	66.4	160.4	25.8083	2	11.93	13.26	5	1	1	1	1	1	280	1	1	37	1	38.1	2	1	1	1	1	0	0	3	1	0	0	1	2	1	2	1	2	1	1	0	0	0	0	0	0	0
1	1	54	76.35	168.4	26.9231	1	14.07	13.26	2	1	1	1	2	1	290	1	1	39	1	32.4	1	1	1	0	0	0	0	1	1	0	0	1	1	1	1	1	0	0	1	0	0	0	0	0	0	0
2	1	51	66	174.4	21.6996	3	12.63	13.26	5	1	1	1	2	2	171	1	2	39	1	22	2	0	0	0	0	0	0	1	1	0	0	1	0	0	0	0	0	0	0	0	0	0	0	0	0	0
1	2	58	51.4	147.9	23.4978	2	10.2	13.27	2	2	1	1	1	1	141	1	1	35	1	27.1	1	0	0	0	0	0	0	1	1	0	0	1	0	0	0	0	0	0	0	0	0	0	0	0	0	0
1	1	41	91.65	171.4	31.1969	1	11.93	13.28	2	1	1	1	1	1	261	1	1	37	1	22.18	1	0	0	0	0	1	1	1	1	0	0	1	0	0	0	0	0	0	0	0	0	0	0	0	0	0
1	2	49	53.8	150.5	23.7525	2	8.82	13.28	4	1	1	1	2	1	57	1	1	32	1	24.6	1												0	0	1	1	0	0	1	0	0	0	0	0	0	0
2	1	66	65	168.1	23.0027	2	10.58	13.28	5	1	1	1	1	1	164	1	1	35	1	32	1	0	0	0	0	0	0	1	1	0	0	1	0	0	0	0	0	0	0	0	0	0	0	0	0	0
2	1	74	90.25	169	31.599	2	11.91	13.28	2	1	1	1	2	1	334	1	1	37	1	33	1	0	0	0	0	0	0	1	1	0	0	1	1	1	1	1	1	1	1	2	1	2	1	2	1	1
1	1	31	75.45	178.9	23.5743	1	11.84	13.28	3	1	1	1	2	1	156	1	1	37	1	22	1	1	1	1	1	0	0	1	1	0	0	1	1	1	1	1	0	0	1	1	1	0	0	0	0	1
1	1	83	68.6	165	25.1974	3	12	13.29	4	1	1	1	2	1	165	1	1	37	1	42.8	1	3	1	3	1	0	0	3	1	0	0	1	2	1	2	1	0	0	1	2	1	1	1	0	0	1
1	1	64	75.7	167.8	26.8851	2	14.1	13.29	2	1	1	1	1	1	345	1	1	39	1	30.52	1	3	1	1	1	0	0	4	1	0	0	1	2	1	2	1	1	1	1	0	0	0	0	0	0	0
1	2	43	75.3	154.7	31.464	1	8.72	13.3	1	1	1	1	3	3	94	1	1	32	1	18.94	1	0	0	0	0	0	0	0	0	0	0	0	0	0	0	0	0	0	0	0	0	0	0	0	0	0
1	1	72	72.8	165.1	26.7077	2	11.94	13.3	1	2	1	1	2	1	163	1	1	37	1	38	2	0	0	2	1	0	0	3	1	0	0	1	0	0	0	0	0	0	0	0	0	0	0	0	0	0
1	2	70	57.4	155.8	23.6471	2	10.94	13.3	2	1	1	1	2	1	131	1	1	35	2	24.3	1	0	0	0	0	0	0	0	0	0	0	0	0	0	0	0	0	0	0	0	0	0	0	0	0	0
2	1	66	69.65	159.1	27.5157	2	12.03	13.3	2	1	1	1	2	1	237	1	1	37	1	24	1	0	0	0	0	0	0	0	0	0	0	0	0	0	0	0	0	0	0	0	0	0	0	0	0	0
2	2	45	57.95	162.7	21.8916	1	12	13.3	3	2	1	1	1	1	297	1	1	37	1	16.7	1	0	0	0	0	0	0	1	1	0	0	1	0	0	0	0	0	0	0	0	0	0	0	0	0	0
2	2	48	47.2	156.7	19.2222	1	11.89	13.3	4	2	1	1	1	1	310	1	1	37	1	35.2	2	2	1	1	1	0	0	3	1	0	0	1	0	0	1	1	0	0	1	0	0	0	0	0	0	0
2	1	70	85.1	168	30.1516	3	13.71	13.3	4	1	1	1	3	1	328	1	1	39	1	23	2	0	0	1	1	0	0	3	1	0	0	1	0	0	0	0	0	0	0	0	0	0	0	0	0	0
2	1	54	75.95	169.9	26.3112	2	11.77	13.3	2	3	1	1	1	1	268	1	1	37	1	36	1	3	1	3	1	0	0	3	1	0	0	1	2	1	2	1	1	1	1	2	1	2	1	1	1	1
2	1	70	69.9	164.5	25.8312	2	12.4	13.31	2	1	1	1	1	1	328	1	1	37	1	30.31	1	1	1	3	1	0	0	3	1	0	0	1	2	1	2	1	1	1	1	2	1	2	1	2	1	1
1	2	75	52.75	156	21.6757	1	9.54	13.31	2	3	1	1	1	2	348	1	2	32	1	27	1	1	1	0	0	0	0	1	1	0	0	1	0	0	0	0	0	0	0	0	0	0	0	0	0	0
1	1	47	65.2	170	22.5606	1	11.94	13.32	3	1	1	1	1	2	330	1	2	37	1	24	1	1	1	0	0	0	0	1	1	0	0	1	0	0	0	0	0	0	0	0	0	0	0	0	0	0
1	1	21	73.45	172.5	24.6839	1	14.16	13.32	5	2	2	1	2	2	125	1	2	39	1	42	2	0	0	0	0	1	1	1	1	0	0	1	0	0	0	0	0	0	0	0	0	0	0	0	0	0
2	2	59	55.6	157	22.5567	1	8.98	13.32	2	1	1	1	1	1	72	1	1	32	1	18	1	0	0	0	0	0	0	0	0	0	0	0	0	0	0	0	0	0	0	0	0	0	0	0	0	0
1	1	80	64.8	162.8	24.4493	1	11.96	13.34	5	2	1	1	1	2	331	1	2	37	1	64	2	0	0	4	1	1	1	2	1	1	1	1	1	1	1	1	1	1	1	2	1	1	1	1	1	1
2	1	55	69.5	171.6	23.6021	1	11.51	13.34	1	1	1	1	1	1	236	1	1	37	1	33	1	0	0	0	0	0	0	1	1	0	0	1	0	0	0	0	0	0	0	0	0	0	0	0	0	0
2	1	68	75.1	169	26.2946	1	12.2	13.34	2	2	1	1	1	1	311	1	1	37	1	71	2	3	1	2	1	0	0	3	1	0	0	1	3	1	2	1	1	1	1	2	1	2	1	1	1	1
1	2	70	63	151.3	27.5209	2	9.02	13.34	1	1	1	1	2	1	63	1	1	32	1	22.41	1	0	0	0	0	0	0	2	1	0	0	1	0	0	0	0	0	0	0	0	0	0	0	0	0	0
2	1	61	48.7	170	16.8512	1	11.91	13.35	3	1	1	1	1	1	290	1	1	37	1	23.6	1	0	0	0	0	0	0	0	0	0	0	0	0	0	0	0	0	0	0	0	0	0	0	0	0	0
2	1	53	66.4	165.6	24.2129	3	14.01	13.35	4	3	1	1	3	1	329	1	1	39	1	27	3	2	1	1	1	0	0	3	1	0	0	1	2	1	2	1	1	1	1	1	1	2	1	2	1	1
1	1	57	64.5	169.4	22.4767	2	14	13.35	2	1	1	1	1	1	337	1	1	39	1	29.88	1	0	0	0	0	0	0	0	0	0	0	0	0	0	0	0	0	0	0	0	0	0	0	0	0	0
1	1	52	69.2	173	23.1214	3	11.99	13.36	2	1	1	1	1	1	268	1	1	37	1	23.06	1	0	0	0	0	0	0	0	0	0	0	0	0	0	0	0	0	0	0	0	0	0	0	0	0	0
2	2	80	55.6	139	28.777	3	9.2	13.36	5	2	1	1	1	1	68	1	1	32	1	18.5	1	1	1	1	1	0	0	4	1	0	0	1	1	1	1	1	0	0	1	0	0	1	1	1	1	1
2	1	42	77.3	169.1	27.0329	1	10.91	13.36	4	1	1	1	2	1	163	1	1	35	1	23.69	1	0	0	0	0	0	0	0	0	0	0	0	0	0	0	0	0	0	0	0	0	0	0	0	0	0
1	1	33	54	154	22.7694	1	11.46	13.37	3	1	1	1	1	1	290	1	1	37	1	27	1	0	0	0	0	0	0	4	1	0	0	1	0	0	0	0	0	0	0	0	0	0	0	0	0	0
1	1	53	60.7	168.7	21.3284	1	12	13.38	2	1	2	1	1	1	270	1	1	37	1	52	2	0	0	2	1	0	0	3	1	0	0	1	0	0	0	0	0	0	0	0	0	0	0	0	0	0
1	1	68	70.45	168.5	24.8131	2	12.6	13.38	1	1	2	1	2	1	197	1	1	39	1	49.35	2	2	1	1	1	1	1	3	1	0	0	1	2	1	2	1	1	1	1	0	0	0	0	0	0	0
2	1	60	45.1	160.7	17.464	2	10.21	13.38	2	1	1	1	3	4	328	1	0	35	1	39.5	1	1	1	3	1	0	0	3	1	0	0	1	1	1	1	1	0	0	1	1	1	1	1	0	0	1
1	1	55	84	167.8	29.8329	1	10.94	13.39	3	2	1	1	1	1	198	1	1	35	1	49.5	2	0	0	0	0	0	0	1	1	0	0	1	1	1	1	1	0	0	1	0	0	0	0	0	0	0
1	2	63	69.5	152	30.0814	1	10.8	13.4	2	1	1	1	2	1	107	1	1	35	2	26.4	1	0	0	0	0	0	0	0	0	0	0	0	0	0	0	0	0	0	0	0	0	0	0	0	0	0
2	2	35	55	155	22.8928	1	8.94	13.4	5	3	1	1	1	1	71	1	1	32	1	46	1	0	0	0	0	0	0	1	1	0	0	1	0	0	0	0	0	0	0	0	0	0	0	0	0	0
1	2	76	61	150	27.1111	2	8.86	13.4	3	2	1	1	1	2	135	2	2	32	1	44	1	0	0	0	0	0	0	1	1	0	0	1	0	0	0	0	0	0	0	0	0	0	0	0	0	0
2	1	80	73	166	26.4915	2	14.04	13.4	2	1	1	1	1	2	143	1	2	39	1	20.5	1	0	0	0	0	0	0	0	0	0	0	0	0	0	0	0	0	0	0	0	0	0	0	0	0	0
2	1	50	69.65	176	22.4851	1	11.4	13.4	2	3	1	1	1	2	146	1	2	37	1	34.5	1	1	1	1	1	0	0	3	1	0	0	1	2	1	1	1	0	0	1	1	1	1	1	0	0	1
2	1	69	67.1	169.9	23.2453	2	11.6	13.4	3	1	1	1	3	3	201	1	1	37	1	33.91	1	1	1	3	1	0	0	3	1	0	0	1	2	1	2	1	1	1	1	0	0	1	1	0	0	1
1	2	55	52.65	164	19.5754	3	9.88	13.4	2	1	1	2	3	1	244	1	1	32	1	31.2	1	1	1	1	1	0	0	1	1	0	0	1	0	0	0	0	0	0	0	0	0	0	0	0	0	0
2	1	64	54	156.9	21.9355	1	11.58	13.4	3	1	1	1	1	1	245	1	1	37	1	31.4	1	1	1	1	1	0	0	3	1	0	0	1	0	0	0	0	0	0	0	0	0	0	0	0	0	0
2	1	75	54	154	22.7694	2	10.96	13.4	2	1	1	1	1	1	197	1	1	35	1	29	1	0	0	0	0	0	0	0	0	0	0	0	0	0	0	0	0	0	0	0	0	0	0	0	0	0
1	1	65	67	153	28.6215	2	10.12	13.4	1	1	1	1	1	1	128	1	1	35	1	39.2	1	0	0	0	0	0	0	1	1	0	0	1	0	0	0	0	0	0	0	0	0	0	0	0	0	0
1	1	43	79.7	181.5	24.1939	1	12.65	13.41	2	1	1	1	1	1	319	1	1	39	1	42.84	1	1	1	0	0	0	0	1	1	0	0	1	0	0	0	0	0	0	0	0	0	0	0	0	0	0
1	1	43	70	174	23.1206	2	12	13.42	3	1	1	1	2	1	164	1	1	37	1	27	1	0	0	0	0	0	0	0	0	0	0	0	0	0	0	0	0	0	0	0	0	0	0	0	0	0
1	2	56	55	152.3	23.7117	1	9.31	13.42	3	1	1	1	1	1	102	1	1	32	1	20.6	1	0	0	0	0	0	0	0	0	0	0	0	0	0	0	0	0	0	0	0	0	0	0	0	0	0
2	2	48	56.3	154.8	23.4945	3	10.34	13.42	5	1	1	1	3	3	193	1	1	35	1	14	1												0	0	1	1	0	0	1	2	1	2	1	2	1	1
2	1	75	65	172	21.9713	2	11.55	13.43	3	1	1	1	2	1	185	1	1	37	1	29.53	1	0	0	0	0	0	0	0	0	0	0	0	0	0	0	0	0	0	0	0	0	0	0	0	0	0
1	1	38	83.7	176.6	26.8376	1	13.8	13.43	2	3	1	1	1	1	329	1	1	39	1	55.4	2	2	1	1	1	2	1	3	1	0	0	1	1	1	1	1	0	0	1	1	1	0	0	0	0	1
1	1	43	62.05	169.8	21.5212	1	12.69	13.43	2	1	1	1	2	1	199	1	1	39	1	19	1	0	0	1	1	0	0	3	1	0	0	1	0	0	0	0	0	0	0	0	0	0	0	0	0	0
1	1	59	68.6	166.4	24.7752	3	12.02	13.44	4	1	1	1	2	1	282	1	1	37	1	38.3	2	1	1	1	1	0	0	3	1	0	0	1	2	1	2	1	2	1	1	0	0	1	1	1	1	1
1	2	56	50.3	157.8	20.2001	1	11.5	13.44	3	1	1	1	2	1	142	1	1	37	1	46.83	2	0	0	0	0	0	0	1	1	0	0	1	1	1	1	1	1	1	1	2	1	2	1	1	1	1
2	2	70	54	142.5	26.5928	2	8.82	13.44	5	1	1	1	1	2	186	2	2	32	1	28.8	3	1	1	1	1	0	0	3	1	0	0	1	1	1	1	1	0	0	1	1	1	0	0	0	0	1
2	1	58	54.6	165.5	19.9341	1	13.2	13.45	2	1	1	1	1	1	76	1	1	39	1	52.73	2	0	0	1	1	0	0	2	1	0	0	1	2	1	2	1	2	1	1	0	0	1	1	1	1	1
1	1	80	46	146	21.58	3	11.76	13.45	4	2	1	1	3	3	106	1	1	37	1	41	1	0	0	0	0	0	0	1	1	0	0	1	0	0	0	0	0	0	0	0	0	0	0	0	0	0
1	1	56	65.2	166.7	23.4626	3	12.18	13.45	1	1	1	1	3	3	109	1	1	37	1	12.9	1	0	0	0	0	0	0	0	0	0	0	0	0	0	0	0	0	0	0	0	0	0	0	0	0	0
2	1	77	83.8	169	29.3407	2	12.05	13.45	2	1	1	1	2	1	245	1	1	37	1	27.69	1	0	0	0	0	0	0	0	0	0	0	0	0	0	0	0	0	0	0	0	0	0	0	0	0	0
1	2	40	66	154	27.8293	1	10.8	13.46	5	3	1	1	2	1	105	1	1	35	1	74.56	2	0	0	2	1	0	0	3	1	0	0	1	1	1	1	1	1	1	1	1	1	0	0	0	0	1
1	1	60	74.5	166.3	26.9384	3	11.67	13.46	2	1	1	1	3	3	105	1	1	37	1	25.2	2	0	0	0	0	0	0	1	1	0	0	1	0	0	0	0	0	0	0	0	0	0	0	0	0	0
1	1	57	61.6	176.4	19.7963	2	12.5	13.47	2	1	1	1	1	2	336	1	2	37	1	15.9	1	0	0	0	0	0	0	0	0	0	0	0	0	0	0	0	0	0	0	0	0	0	0	0	0	0
1	1	59	66.8	174	22.0637	2	12.2	13.47	4	1	1	1	2	2	370	1	2	37	1	35.5	1	3	1	1	1	2	1	4	1	0	0	1	2	1	2	1	1	1	1	2	1	2	1	2	1	1
1	1	73	71.8	162.5	27.1905	2	10.8	13.48	2	1	1	1	2	1	108	1	1	35	2	25.4	1	3	1	1	1	2	1	4	1	0	0	1	2	1	2	1	1	1	1	2	1	1	1	0	0	1
2	2	85	44	144	21.2191	3	9.66	13.48	1	1	1	1	1	1	112	1	1	32	1	23	1	1	1	1	1	2	1	3	1	0	0	1	2	1	2	1	2	1	1	1	1	2	1	2	1	1
1	1	21	59	170	20.4152	1	12.24	13.49	2	1	1	1	1	1	288	1	1	37	1	37.4	1	0	0	0	0	0	0	1	1	0	0	1	0	0	0	0	0	0	0	0	0	0	0	0	0	0
1	1	43	57.5	169	20.1323	2	12.06	13.5	5	1	1	1	3	1	242	1	1	37	1	31	1	0	0	0	0	0	0	0	0	0	0	0	1	1	1	1	1	1	1	0	0	0	0	0	0	0
2	1	73	67.3	167.7	23.9303	2	10.47	13.5	1	2	1	1	1	1	153	1	1	35	1	41.4	1	0	0	3	1	1	1	1	1	0	0	1	1	1	1	1	0	0	1	1	1	1	1	0	0	1
2	2	56	55.55	158.9	22.0007	1	10.54	13.5	2	1	1	1	1	1	159	1	1	35	1	49.78	2	0	0	0	0	0	0	1	1	0	0	1	0	0	0	0	0	0	0	0	0	0	0	0	0	0
2	1	52	66.5	167.2	23.7875	2	10.62	13.5	2	2	1	1	1	1	168	1	1	35	1	17.3	1	0	0	0	0	0	0	1	1	0	0	1	0	0	0	0	0	0	0	0	0	0	0	0	0	0
2	1	81	48	148	21.9138	2	11.07	13.5	2	1	1	1	1	1	205	1	1	35	1	24.25	1	1	1	1	1	0	0	3	1	0	0	1	1	1	1	1	0	0	1	0	0	0	0	0	0	0
1	2	53	58.2	161.4	22.3417	1	11.6	13.5	4	1	1	1	1	1	235	1	1	37	1	30.4	1	0	0	0	0	0	0	1	1	0	0	1	0	0	0	0	0	0	0	0	0	0	0	0	0	0
1	2	54	55.4	157.8	22.2482	1	11.28	13.5	5	1	1	1	1	1	259	1	1	37	1	36.8	2	0	0	1	1	0	0	3	1	0	0	1	1	1	1	1	1	1	1	1	1	1	1	0	0	1
2	1	68	58.9	155.6	24.3274	3	11.87	13.5	3	1	1	1	2	1	289	1	1	37	1	33	1	0	0	0	0	0	0	1	1	0	0	1	0	0	0	0	0	0	0	0	0	0	0	0	0	0
2	2	49	54.95	158.4	21.9007	2	11.41	13.5	3	3	1	1	1	1	340	1	1	37	1	19	1	2	1	1	1	2	1	4	1	0	0	1	3	1	3	1	0	0	1	2	1	2	1	2	1	1
1	1	51	78	171.3	26.5815	1	14.45	13.51	5	2	1	1	1	1	362	1	1	39	1	46.5	1	1	1	0	0	0	0	1	1	0	0	1	1	1	1	1	0	0	1	2	1	2	1	2	1	1
1	1	65	77.7	168.6	27.3342	2	13.89	13.52	2	1	1	1	2	1	231	1	1	39	1	16.6	1	0	0	0	0	0	0	0	0	0	0	0	0	0	0	0	0	0	0	0	0	0	0	0	0	0
1	2	20	67.5	174.2	22.2437	1	12.32	13.53	2	1	1	1	1	1	296	1	1	37	1	20	1	0	0	0	0	0	0	0	0	0	0	0	0	0	0	0	0	0	0	0	0	0	0	0	0	0
1	1	49	67.6	176	21.8233	1	13.5	13.53	3	1	1	1	1	1	326	1	1	39	1	34	1	0	0	4	1	0	0	2	1	0	0	1	0	0	0	0	0	0	0	0	0	0	0	0	0	0
1	1	56	72	171	24.623	2	14.13	13.54	2	1	1	1	3	3	114	1	1	39	1	19.7	1	0	0	0	0	0	0	0	0	0	0	0	0	0	0	0	0	0	0	0	0	0	0	0	0	0
1	2	71	66	155	27.4714	2	9.55	13.55	2	1	1	1	3	4	46	1	0	32	1	41.4	2	0	0	0	0	0	0	1	1	0	0	1	0	0	0	0	0	0	0	0	0	0	0	0	0	0
2	2	59	45.1	152.9	19.2913	1	9.6	13.55	5	2	1	1	1	1	94	1	1	32	1	32	1	0	0	0	0	0	0	1	1	0	0	1	0	0	0	0	0	0	0	0	0	0	0	0	0	0
2	1	79	59.7	168.1	21.1271	2	10.49	13.55	2	1	1	1	1	2	118	1	2	35	1	33.65	1	0	0	1	1	1	1	1	1	0	0	1	1	1	1	1	1	1	1	0	0	0	0	0	0	0
2	1	71	51.5	170.5	17.7157	3	11.09	13.55	4	1	1	1	1	1	232	1	1	35	1	25.28	1	0	0	0	0	0	0	0	0	0	0	0	0	0	0	0	0	0	0	0	0	0	0	0	0	0
1	1	59	74.4	174.4	24.4613	3	13.93	13.56	2	2	1	1	1	1	334	1	1	39	1	16	1	3	1	2	1	0	0	3	1	0	0	1	2	1	2	1	1	1	1	0	0	1	1	1	1	1
2	1	71	54.7	161.9	20.8686	2	11.69	13.56	2	2	1	1	1	1	260	1	1	37	1	14	2	0	0	0	0	0	0	1	1	0	0	1	0	0	0	0	0	0	0	0	0	0	0	0	0	0
1	2	55	58.45	163.4	21.8917	2	12.44	13.56	2	1	1	1	1	1	307	1	1	37	1	22	1	0	0	0	0	0	0	0	0	0	0	0	0	0	0	0	0	0	0	0	0	0	0	0	0	0
1	1	73	68.4	167.8	24.2925	2	12.22	13.57	5	3	1	1	2	1	177	1	1	37	1	58	2	0	0	0	0	0	0	1	1	0	0	1	1	1	1	1	0	0	1	1	1	1	1	0	0	1
1	1	38	71.3	181.1	21.7397	1	11.6	13.57	2	1	1	1	1	1	234	1	1	37	1	31.32	1	0	0	0	0	1	1	1	1	0	0	1	0	0	0	0	0	0	0	0	0	0	0	0	0	0
1	1	47	67.95	164.9	24.989	1	12.08	13.58	5	1	1	1	1	1	283	1	1	37	1	38.4	2	1	1	2	1	0	0	3	1	0	0	1	2	1	2	1	2	1	1	1	1	0	0	0	0	1
1	1	49	70	170	24.2215	2	12	13.58	1	1	1	1	1	1	269	1	1	37	1	38.36	1	0	0	0	0	0	0	1	1	0	0	1	0	0	0	0	0	0	0	0	0	0	0	0	0	0
1	2	59	78	180	24.0741	2	13.53	13.59	2	2	1	1	1	1	327	1	1	39	1	24	1	3	1	3	1	0	0	3	1	0	0	1	3	1	3	1	0	0	1	3	1	1	1	0	0	1
1	1	62	79.4	171.1	27.1219	1	14.01	13.59	3	1	1	1	1	1	339	1	1	39	1	20.41	1	1	1	0	0	0	0	1	1	0	0	1	0	0	0	0	0	0	0	0	0	0	0	0	0	0
1	2	46	57.9	159	22.9026	2	11.66	13.59	4	1	1	1	2	2	364	1	2	37	1	35.3	1	0	0	0	0	0	0	1	1	0	0	1	1	1	1	1	1	1	1	0	0	1	1	1	1	1
1	1	84	61.4	169	21.4978	2	14.29	13.6	3	2	1	1	1	1	352	1	1	39	1	26.5	1	0	0	0	0	0	0	1	1	0	0	1	0	0	0	0	0	0	0	0	0	0	0	0	0	0
1	2	58	66.9	151.8	29.0324	2	9.46	13.6	2	2	1	1	2	1	72	1	1	32	1	24	1	0	0	0	0	0	0	1	1	0	0	1	0	0	0	0	0	0	0	0	0	0	0	0	0	0
2	2	58	64.6	154.4	27.098	1	9.26	13.6	1	1	1	1	1	1	74	1	1	32	1	20	1	1	1	3	1	0	0	3	1	0	0	1	1	1	1	1	0	0	1	1	1	1	1	1	1	1
1	1	74	64	168.2	22.6218	1	11.48	13.6	2	1	1	1	3	3	104	1	1	37	1	20	1	0	0	0	0	0	0	0	0	0	0	0	0	0	0	0	0	0	0	0	0	0	0	0	0	0
1	1	71	59.35	159.9	23.2126	3	10.9	13.6	4	1	1	1	2	1	117	1	1	35	1	37.4	1	2	1	1	1	2	1	3	1	0	0	1	2	1	2	1	2	1	1	1	1	1	1	0	0	1
2	2	55	40	162	15.2416	1	9.8	13.6	3	1	1	1	1	1	130	1	1	35	1	15	1	0	0	0	0	0	0	0	0	0	0	0	0	0	0	0	0	0	0	0	0	0	0	0	0	0
2	1	64	52.3	164	19.4453	2	11.97	13.6	5	3	1	1	2	2	174	1	2	37	1	42	2	0	0	0	0	0	0	1	1	0	0	1	0	0	0	0	0	0	0	0	0	0	0	0	0	0
2	2	30	55.75	165.3	20.4032	2	11.4	13.6	2	1	1	1	2	1	176	1	1	37	1	17.68	1	0	0	0	0	0	0	1	1	0	0	1	0	0	0	0	0	0	0	0	0	0	0	0	0	0
2	1	67	87	174.3	28.6368	3	13.74	13.6	3	1	1	1	2	1	267	1	1	39	1	25.25	1	1	1	1	1	1	1	3	1	0	0	1	1	1	1	1	0	0	1	0	0	0	0	0	0	0
2	1	64	58.6	168.4	20.664	2	12.1	13.6	2	2	1	1	1	1	300	1	1	37	1	40.8	1	0	0	2	1	0	0	3	1	0	0	1	0	0	0	0	0	0	0	0	0	0	0	0	0	0
1	2	71	50	149.3	22.4311	2	10.8	13.6	1	1	1	1	1	2	315	1	2	35	1	40.28	2	0	0	2	1	0	0	3	1	0	0	1	0	0	0	0	0	0	0	0	0	0	0	0	0	0
2	1	77	60.25	167.9	21.3725	2	10.07	13.6	3	1	1	1	1	2	350	1	2	35	1	43.5	2	0	0	0	0	0	0	1	1	0	0	1	0	0	0	0	0	0	0	0	0	0	0	0	0	0
1	1	66	63.8	162.3	24.2205	2	12.26	13.61	2	2	1	1	1	1	289	1	1	37	1	29.5	1	0	0	0	0	0	0	1	1	0	0	1	1	1	1	1	1	1	1	0	0	0	0	0	0	0
1	2	52	48	156	19.7239	3	10.4	13.62	2	1	1	1	2	1	90	1	1	35	2	34.4	1	1	1	1	1	0	0	3	1	0	0	1	2	1	2	1	2	1	1	0	0	2	1	2	1	1
1	1	48	68	169.6	23.6405	1	12.7	13.62	1	1	1	2	2	1	364	1	1	37	1	35.2	1	1	1	1	1	0	0	3	1	0	0	1	1	1	1	1	0	0	1	0	0	0	0	0	0	0
1	1	65	85.5	166.7	30.7677	2	11.02	13.63	3	2	1	1	2	1	136	1	1	35	1	70	3	0	0	1	1	0	0	1	1	0	0	1	0	0	0	0	0	0	0	0	0	0	0	0	0	0
1	1	72	78	169	27.31	2	14.44	13.63	5	1	1	1	2	1	226	1	1	39	1	20	1	0	0	0	0	0	0	0	0	0	0	0	0	0	0	0	0	0	0	0	0	0	0	0	0	0
1	1	58	73	171.3	24.8776	2	14.01	13.64	5	1	1	1	2	4	84	2	2	39	1	33.2	1	0	0	2	1	0	0	3	1	0	0	1	0	0	0	0	0	0	0	0	0	0	0	0	0	0
2	1	82	71.95	169.1	25.1619	3	10.79	13.64	3	2	1	1	1	1	180	1	1	35	1	13.3	1	0	0	0	0	0	0	1	1	0	0	1	0	0	0	0	0	0	0	0	0	0	0	0	0	0
1	1	58	58.6	165	21.5243	2	12.36	13.64	3	1	1	1	2	1	184	1	1	37	1	20.1	1	0	0	0	0	0	0	0	0	0	0	0	0	0	0	0	0	0	0	0	0	0	0	0	0	0
2	1	44	75.2	176.5	24.1395	3	12.1	13.65	2	1	1	1	2	1	231	1	1	37	1	31.6	1	2	1	1	1	0	0	3	1	0	0	1	1	1	1	1	0	0	1	1	1	1	1	1	1	1
1	1	59	82.25	169.1	28.764	2	12.28	13.65	3	2	1	1	1	1	293	1	1	37	1	27	1	0	0	0	0	0	0	1	1	0	0	1	0	0	0	0	0	0	0	0	0	0	0	0	0	0
2	1	78	59.2	172	20.0108	3	13.25	13.65	4	3	1	1	1	1	335	2	1	39	1	26	3	2	1	1	1	0	0	3	1	0	0	1	2	1	2	1	1	1	1	0	0	1	1	1	1	1
1	2	31	53.2	160	20.7812	1	11.42	13.65	5	2	1	1	2	2	359	1	2	37	1	57.72	2	0	0	0	0	0	0	1	1	0	0	1	0	0	0	0	0	0	0	0	0	0	0	0	0	0
1	2	63	57.2	152.2	24.6926	1	10.8	13.66	4	1	1	1	1	1	168	1	1	35	1	22.5	1	0	0	0	0	0	0	1	1	0	0	1	1	1	1	1	0	0	1	0	0	0	0	0	0	0
1	2	47	68	170	23.5294	1	12.2	13.66	4	1	1	1	1	1	287	1	1	37	1	38.8	2	3	1	2	1	0	0	3	1	0	0	1	1	1	2	1	1	1	1	0	0	0	0	0	0	0
1	2	45	51.8	157.2	20.9616	1	10.01	13.66	3	1	1	1	1	2	303	1	2	35	1	33.1	1	0	0	4	1	0	0	4	1	0	0	1	0	0	0	0	0	0	0	0	0	0	0	0	0	0
1	1	80	56.6	164.7	20.8655	1	10.9	13.67	4	1	1	1	2	1	118	1	1	35	1	24.9	1	1	1	1	1	0	0	3	1	0	0	1	0	0	0	0	0	0	0	1	1	2	1	2	1	1
1	1	67	68.1	173.1	22.7276	2	11.7	13.67	4	1	1	1	2	1	232	1	1	37	1	13	1	0	0	0	0	0	0	4	1	0	0	1	0	0	0	0	0	0	0	0	0	0	0	0	0	0
1	2	60	54.45	161.6	20.8504	3	12.08	13.67	3	1	1	1	1	1	276	1	1	37	1	23	1	0	0	0	0	0	0	0	0	0	0	0	1	1	1	1	1	1	1	1	1	1	1	1	1	1
1	1	53	74	174	24.4418	2	12.1	13.68	2	2	1	1	2	1	168	1	1	37	1	39.28	1	0	0	0	0	0	0	1	1	0	0	1	0	0	0	0	0	0	0	0	0	0	0	0	0	0
1	1	69	62.2	161.9	23.7299	2	11.3	13.68	3	1	1	2	1	1	74	1	1	35	1	31.4	1	0	0	0	0	0	0	0	0	0	0	0	0	0	0	0	0	0	0	0	0	0	0	0	0	0
1	1	70	59.25	167.1	21.2195	2	14	13.68	4	1	1	1	2	1	291	1	1	39	1	24	1	0	0	0	0	0	0	0	0	0	0	0	0	0	0	0	0	0	0	0	0	0	0	0	0	0
1	1	41	79.75	168	28.2561	1	12.47	13.69	2	1	1	1	3	3	111	1	1	37	1	23	1	2	1	1	1	2	1	3	1	0	0	1	0	0	0	0	0	0	0	1	1	1	1	0	0	1
1	1	61	75	175	24.4898	3	14.2	13.69	3	1	1	1	1	1	349	1	1	39	1	16.2	1	0	0	0	0	0	0	0	0	0	0	0	0	0	0	0	0	0	0	0	0	0	0	0	0	0
1	1	53	74.7	173.7	24.7583	2	13.56	13.7	4	1	1	1	3	3	112	1	1	39	1	22.28	1	0	0	0	0	0	0	0	0	0	0	0	0	0	0	0	0	0	0	0	0	0	0	0	0	0
1	2	76	64.1	154.4	26.8883	3	9.49	13.7	1	1	1	1	1	1	107	1	1	32	1	46.2	2	2	1	0	0	3	1	1	1	1	1	1	1	1	1	1	0	0	1	0	0	0	0	0	0	0
2	1	70	67	166.7	24.1104	3	9.92	13.7	2	1	1	1	1	1	142	1	1	35	1	28.5	1	0	0	0	0	0	0	0	0	0	0	0	0	0	0	0	0	0	0	0	0	0	0	0	0	0
2	2	48	55.45	159.9	21.6873	1	9.4	13.7	3	1	1	1	3	3	189	1	1	32	1	28	1	0	0	0	0	0	0	0	0	0	0	0	0	0	0	0	0	0	0	0	0	0	0	0	0	0
2	1	67	72.8	174.7	23.8531	2	11.61	13.7	1	1	1	1	2	1	190	1	1	37	1	25	1	1	1	4	1	0	0	1	1	1	1	1	0	0	0	0	0	0	0	0	0	0	0	0	0	0
2	1	22	55.8	180.6	17.108	1	12.6	13.7	3	1	1	1	2	1	255	1	1	39	1	23.66	1	1	1	1	1	2	1	3	1	0	0	1	1	1	1	1	0	0	1	0	0	0	0	0	0	0
2	1	66	63	163	23.7118	1	12.1	13.7	1	2	1	1	2	1	261	1	1	37	1	14.6	1	0	0	0	0	0	0	1	1	0	0	1	0	0	0	0	0	0	0	0	0	0	0	0	0	0
1	2	20	61.85	161.2	23.8018	1	12.28	13.7	2	1	1	1	1	1	292	1	1	37	1	32.7	1	0	0	0	0	0	0	0	0	0	0	0	0	0	0	0	0	0	0	0	0	0	0	0	0	0
2	1	78	51	151	22.3674	2	9.3	13.7	2	1	1	1	1	2	337	1	2	32	1	42	2	0	0	0	0	0	0	1	1	0	0	1	0	0	0	0	0	0	0	0	0	0	0	0	0	0
1	1	61	63.1	169.5	21.9629	3	13.86	13.71	2	1	1	1	2	1	219	1	1	39	1	26.6	1	1	1	2	1	0	0	3	1	0	0	1	2	1	2	1	2	1	1	1	1	1	1	0	0	1
1	1	74	63.4	166.6	22.8423	1	12.81	13.71	2	1	1	1	1	1	322	1	1	39	1	18	1	2	1	0	0	0	0	4	1	0	0	1	1	1	1	1	0	0	1	0	0	0	0	0	0	0
1	1	58	67.5	169.7	23.4391	2	12.16	13.72	2	2	1	1	4	1	252	1	1	37	1	59	2	0	0	0	0	0	0	1	1	0	0	1	0	0	0	0	0	0	0	0	0	0	0	0	0	0
1	1	46	77.1	177.4	24.4989	2	12.04	13.72	2	1	1	1	1	1	272	1	1	37	1	22	1	0	0	0	0	0	0	0	0	0	0	0	0	0	0	0	0	0	0	0	0	0	0	0	0	0
1	1	56	60.4	173.9	19.9727	3	12.3	13.73	3	1	1	1	2	1	183	1	1	37	1	40.12	2	0	0	1	1	1	1	3	1	0	0	1	0	0	0	0	0	0	0	0	0	0	0	0	0	0
1	1	80	75.7	165.6	27.6042	1	13.74	13.74	1	1	1	1	2	1	207	1	1	39	1	43.16	2	0	0	0	0	0	0	1	1	0	0	1	0	0	0	0	0	0	0	0	0	0	0	0	0	0
1	2	63	74	184	21.8573	1	9.41	13.75	2	2	1	1	2	1	70	1	1	32	1	25.93	1	0	0	2	1	0	0	3	1	0	0	1	0	0	0	0	0	0	0	0	0	0	0	0	0	0
1	1	63	65.2	160.6	25.2788	2	10.8	13.75	5	1	1	1	2	1	106	1	1	35	1	24.2	1	0	0	0	0	0	0	0	0	0	0	0	0	0	0	0	0	0	0	0	0	0	0	0	0	0
2	2	28	48	148	21.9138	1	10.02	13.75	1	2	1	1	1	1	160	1	1	35	1	56.5	2	0	0	0	0	0	0	1	1	0	0	1	0	0	0	0	0	0	0	0	0	0	0	0	0	0
1	1	54	71	176	22.921	3	12.32	13.75	3	2	1	1	1	1	297	1	1	37	1	16	1	3	1	2	1	0	0	3	1	0	0	1	2	1	2	1	1	1	1	2	1	2	1	0	0	1
2	1	59	66.5	172.5	22.3482	1	14.1	13.75	4	1	1	1	2	1	330	1	1	39	1	22.8	2	0	0	1	1	0	0	3	1	0	0	1	0	0	0	0	0	0	0	0	0	0	0	0	0	0
1	2	71	47.6	154	20.0708	3	10.9	13.76	4	1	1	1	2	1	119	1	1	35	1	37.7	1	1	1	1	1	0	0	3	1	0	0	1	0	0	0	0	0	0	0	0	0	0	0	0	0	0
1	1	68	68.3	169.4	23.8009	2	11.88	13.77	1	2	2	1	2	1	158	1	1	37	2	68	3	0	0	0	0	0	0	1	1	0	0	1	0	0	0	0	0	0	0	0	0	0	0	0	0	0
1	1	59	53.7	165.4	19.6292	2	12.34	13.77	4	1	1	1	1	1	294	1	1	37	1	39.2	3	1	1	1	1	0	0	2	1	0	0	1	1	1	1	1	1	1	1	1	1	1	1	0	0	1
1	1	53	66.1	168	23.4198	2	12.18	13.78	4	1	1	1	1	1	282	1	1	37	1	60	2	0	0	0	0	0	0	1	1	0	0	1	1	1	1	1	0	0	1	2	1	1	1	1	1	1
1	1	76	44.4	157.4	17.9215	1	12.6	13.78	4	1	1	2	3	4	57	2	1	37	1	35.9	2	2	1	1	1	0	0	3	1	0	0	1	0	0	0	0	0	0	0	0	0	0	0	0	0	0
2	2	30	50	150	22.2222	2	9.1	13.79	1	1	1	1	1	1	56	1	1	32	1	26	1	0	0	0	0	0	0	0	0	0	0	0	0	0	0	0	0	0	0	0	0	0	0	0	0	0
1	1	63	60.7	174	20.0489	3	14.19	13.79	5	1	1	1	2	1	318	1	1	39	1	33.6	2	0	0	0	0	0	0	1	1	0	0	1	0	0	0	0	0	0	0	0	0	0	0	0	0	0
1	1	64	69.5	167.1	24.8904	3	13.77	13.79	2	1	1	1	1	1	328	1	1	39	1	24	1	1	1	0	0	0	0	1	1	0	0	1	1	1	1	1	0	0	1	1	1	2	1	2	1	1
1	1	57	71.2	170.4	24.5211	2	12.2	13.8	1	1	1	1	2	1	175	1	1	37	1	18.2	1	0	0	0	0	0	0	0	0	0	0	0	0	0	0	0	0	0	0	0	0	0	0	0	0	0
2	2	22	52.3	165	19.2103	1	12.31	13.8	2	1	1	1	1	2	134	1	2	37	1	30.1	1	0	0	0	0	0	0	0	0	0	0	0	0	0	0	0	0	0	0	0	0	0	0	0	0	0
2	1	61	75.5	169.5	26.2789	1	10.51	13.8	3	1	1	1	2	2	156	1	2	35	1	24.47	1	0	0	0	0	0	0	0	0	0	0	0	0	0	0	0	0	0	0	0	0	0	0	0	0	0
2	1	53	76	170	26.2976	3	11.47	13.8	1	1	1	1	2	1	179	1	1	37	1	11	1												0	0	1	1	0	0	1	0	0	0	0	0	0	0
1	1	52	72	165	26.4463	1	11.63	13.8	2	1	1	1	1	1	237	1	1	37	1	30.6	1	0	0	0	0	0	0	0	0	0	0	0	0	0	0	0	0	0	0	0	0	0	0	0	0	0
2	1	75	70.3	167	25.2071	2	12.01	13.8	2	1	1	1	3	3	238	2	1	37	1	33.16	1	0	0	0	0	0	0	1	1	0	0	1	0	0	0	0	0	0	0	0	0	0	0	0	0	0
2	1	61	73	180	22.5309	1	12.41	13.8	3	2	1	1	2	1	251	1	1	37	1	40.3	1	0	0	1	1	0	0	1	1	0	0	1	1	1	1	1	0	0	1	0	0	0	0	0	0	0
2	2	71	50.75	156.9	20.6153	2	9.42	13.8	1	2	1	1	1	2	343	1	2	32	1	35.5	1	1	1	1	1	0	0	3	1	0	0	1	0	0	0	0	0	0	0	0	0	0	0	0	0	0
1	2	50	48.85	155.8	20.1247	1	9.25	13.81	5	1	1	1	2	1	256	1	1	32	2	36.5	2	0	0	1	1	0	0	3	1	0	0	1	1	1	1	1	1	1	1	1	1	0	0	0	0	1
2	1	38	56	173	18.7109	2	12.06	13.81	2	1	1	1	1	1	299	1	1	37	1	26.82	1	0	0	0	0	0	0	0	0	0	0	0	0	0	0	0	0	0	0	0	0	0	0	0	0	0
1	1	33	61.4	169.5	21.3712	1	14.17	13.81	3	2	1	1	2	1	315	1	1	39	1	37	1	0	0	0	0	0	0	1	1	0	0	1	0	0	0	0	0	0	0	0	0	0	0	0	0	0
1	1	73	64.1	165.1	23.516	3	14.05	13.82	5	2	1	1	1	1	342	1	1	39	1	64	3	1	1	1	1	0	0	3	1	0	0	1	1	1	1	1	0	0	1	0	0	0	0	0	0	0
1	1	75	75.3	167.9	26.7112	1	11.04	13.83	2	1	1	1	1	1	240	1	1	35	1	24.12	1	1	1	1	1	0	0	3	1	0	0	1	0	0	0	0	0	0	0	0	0	0	0	0	0	0
1	1	54	75	175	24.4898	2	13.89	13.84	1	2	1	1	2	1	225	1	1	39	1	56	2	0	0	0	0	0	0	1	1	0	0	1	0	0	0	0	0	0	0	0	0	0	0	0	0	0
1	1	66	75.85	179.5	23.5411	2	11.9	13.84	4	1	1	1	1	1	259	1	1	37	1	19.5	1	0	0	0	0	0	0	0	0	0	0	0	0	0	0	0	0	0	0	0	0	0	0	0	0	0
2	1	52	57.35	170.5	19.7281	3	10.1	13.85	1	1	1	1	2	1	117	1	1	35	1	29	1	0	0	0	0	0	0	0	0	0	0	0	0	0	0	0	0	0	0	0	0	0	0	0	0	0
1	2	60	77	181	23.5036	2	11.06	13.85	4	1	1	1	1	1	246	1	1	35	1	24.25	1	0	0	0	0	0	0	0	0	0	0	0	0	0	0	0	0	0	0	0	0	0	0	0	0	0
2	1	54	68.1	168	24.1284	2	12.14	13.85	2	1	1	1	1	1	304	1	1	37	1	30.69	1	4	1	1	1	1	1	4	1	1	1	1	1	1	2	1	0	0	1	2	1	2	1	0	0	1
1	1	38	77.1	178.8	24.1168	1	11.55	13.85	2	1	1	1	2	2	361	1	2	37	1	37.56	1	0	0	0	0	0	0	1	1	0	0	1	0	0	0	0	0	0	0	0	0	0	0	0	0	0
1	1	68	80.1	168.9	28.0785	2	12.21	13.86	3	1	1	1	2	2	371	1	2	37	1	31.96	1	3	1	2	1	0	0	3	1	0	0	1	1	1	2	1	1	1	1	0	0	0	0	0	0	0
2	1	42	82	171	28.0428	1	12.41	13.86	4	1	1	1	1	1	330	1	1	37	1	30	1	0	0	0	0	0	0	0	0	0	0	0	0	0	0	0	0	0	0	0	0	0	0	0	0	0
1	1	42	76.8	174	25.3666	1	12.36	13.87	3	2	1	1	2	2	121	1	2	37	1	29	1	0	0	0	0	0	0	1	1	0	0	1	1	1	1	1	1	1	1	0	0	0	0	0	0	0
1	2	55	52.55	157.6	21.1573	1	12.42	13.87	5	1	1	1	2	1	191	1	1	37	1	29.5	1	0	0	0	0	0	0	0	0	0	0	0	0	0	0	0	0	0	0	0	0	0	0	0	0	0
2	1	69	60	160	23.4375	3	11.4	13.87	2	2	1	1	1	1	322	1	1	37	1	30.75	1	0	0	1	1	0	0	1	1	0	0	1	1	1	0	0	0	0	1	0	0	0	0	0	0	0
1	1	24	67	168	23.7387	1	12.5	13.87	2	2	1	1	1	2	337	1	2	37	1	36	1	0	0	0	0	0	0	1	1	0	0	1	0	0	0	0	0	0	0	0	0	0	0	0	0	0
1	1	59	95.95	171.2	32.7369	3	12.21	13.88	5	1	1	1	1	1	289	1	1	37	1	38.9	2	0	0	1	1	0	0	2	1	0	0	1	0	0	0	0	0	0	0	0	0	0	0	0	0	0
2	2	47	69	160	26.9531	2	11.62	13.88	3	1	1	1	1	1	250	1	1	37	1	22	1	0	0	4	1	0	0	1	1	0	0	1	1	1	1	1	0	0	1	0	0	0	0	0	0	0
1	1	47	68	168	24.093	1	12.38	13.89	3	1	1	1	1	1	300	1	1	37	1	32.9	1	0	0	0	0	0	0	1	1	0	0	1	0	0	0	0	0	0	0	0	0	0	0	0	0	0
1	1	54	67.1	170.8	23.001	2	12.22	13.9	4	1	1	1	1	1	285	1	1	37	1	18.71	1	1	1	1	1	1	1	3	1	0	0	1	1	1	1	1	0	0	1	0	0	1	1	0	0	1
2	2	72	66.5	147.1	30.7324	2	9.2	13.9	1	1	1	1	2	1	121	1	1	32	1	26	1	0	0	1	1	0	0	1	1	0	0	1	1	1	1	1	0	0	1	1	1	1	1	0	0	1
1	1	76	57.7	159.8	22.5955	2	10.94	13.9	2	2	1	1	2	1	125	1	1	35	1	25	1	0	0	0	0	0	0	1	1	0	0	1	0	0	0	0	0	0	0	0	0	0	0	0	0	0
2	1	64	65.2	154.9	27.1734	2	10.24	13.9	2	1	1	1	2	1	125	1	1	35	1	20.2	1	0	0	0	0	0	0	0	0	0	0	0	0	0	0	0	0	0	0	0	0	0	0	0	0	0
2	1	62	58.2	168.1	20.5962	1	13.77	13.9	3	1	1	1	1	2	140	1	2	39	1	25.6	1	0	0	0	0	0	0	0	0	0	0	0	0	0	0	0	0	0	0	0	0	0	0	0	0	0
2	1	63	69	167.9	24.4764	1	10.55	13.9	2	3	1	1	2	1	144	1	1	35	1	33	1	1	1	1	1	2	1	3	1	0	0	1	2	1	2	1	2	1	1	2	1	2	1	1	1	1
2	2	51	58.6	159.3	23.0922	2	10.8	13.9	1	1	1	1	1	1	181	1	1	35	1	53.91	2	2	1	1	1	2	1	3	1	0	0	1	0	0	1	1	0	0	1	0	0	0	0	0	0	0
1	1	55	52.45	166.7	18.8744	1	11.76	13.9	1	1	1	1	1	1	247	1	1	37	1	31.6	1	3	1	3	1	0	0	3	1	0	0	1	1	1	2	1	1	1	1	2	1	2	1	1	1	1
1	1	68	84	168.9	29.4456	2	14.13	13.9	2	1	1	1	2	1	290	1	1	39	1	32.6	1	0	0	1	1	2	1	4	1	0	0	1	1	1	1	1	1	1	1	1	1	1	1	1	1	1
2	1	50	63	170.3	21.7226	1	12.14	13.9	3	2	1	1	1	1	305	1	1	37	1	15.5	1	0	0	0	0	0	0	1	1	0	0	1	0	0	0	0	0	0	0	0	0	0	0	0	0	0
2	1	59	70.7	168.7	24.8422	1	12.61	13.9	4	1	1	1	1	1	315	1	1	39	1	25	2	1	1	2	1	0	0	3	1	0	0	1	2	1	2	1	1	1	1	2	1	1	1	0	0	1
1	2	53	49.7	153.3	21.1481	2	10.9	13.92	1	1	1	1	1	1	178	1	1	35	1	30.36	1	0	0	0	0	0	0	0	0	0	0	0	0	0	0	0	0	0	0	0	0	0	0	0	0	0
2	1	73	67.4	166.4	24.3418	2	10.73	13.92	4	1	1	1	1	1	175	1	1	35	1	26.75	1	0	0	1	1	0	0	1	1	0	0	1	1	1	1	1	0	0	1	1	1	1	1	0	0	1
1	1	60	68	167	24.3824	2	11	13.93	2	1	1	1	1	1	204	1	1	35	1	21	1	0	0	0	0	0	0	0	0	0	0	0	0	0	0	0	0	0	0	0	0	0	0	0	0	0
1	1	74	74.3	167.8	26.3879	1	12.4	13.93	2	1	1	1	1	1	304	1	1	37	1	33.2	1	1	1	1	1	0	0	1	1	0	0	1	1	1	1	1	1	1	1	0	0	0	0	0	0	0
1	2	77	55.3	160.9	21.3606	3	12.24	13.94	2	1	1	1	1	1	287	1	1	37	1	20.04	1	0	0	1	1	0	0	3	1	0	0	1	0	0	0	0	0	0	0	0	0	0	0	0	0	0
2	1	50	67	171	22.913	1	12.15	13.95	2	1	1	1	2	1	235	1	1	37	1	21	1	1	1	3	1	0	0	3	1	0	0	1	1	1	1	1	0	0	1	0	0	0	0	0	0	0
1	1	56	68.8	170.7	23.6114	3	13.95	13.95	3	1	1	1	2	1	261	1	1	39	1	28.2	1	0	0	0	0	0	0	0	0	0	0	0	0	0	0	0	0	0	0	0	0	0	0	0	0	0
1	2	69	56.45	156	23.1961	3	10.9	13.96	5	1	1	1	2	1	120	1	1	35	1	21	1	1	1	1	1	0	0	3	1	0	0	1	1	1	1	1	0	0	1	0	0	0	0	0	0	0
1	1	77	60.9	164.4	22.5327	3	11	13.96	2	1	1	1	3	4	78	2	0	35	1	34.36	1	1	1	1	1	0	0	3	1	0	0	1	2	1	2	1	2	1	1	2	1	1	1	1	1	1
1	1	79	60.9	171.3	20.754	1	11.4	13.97	1	1	1	1	1	1	264	1	1	37	1	43.64	2	0	0	0	0	0	0	1	1	0	0	1	0	0	0	0	0	0	0	0	0	0	0	0	0	0
1	1	66	69.1	175.5	22.4349	2	13.92	13.97	2	1	1	1	1	1	333	1	1	39	1	23.4	1	0	0	0	0	0	0	0	0	0	0	0	0	0	0	0	0	0	0	0	0	0	0	0	0	0
1	1	58	66.3	166.7	23.8585	2	10.9	13.98	2	1	1	1	2	1	114	1	1	35	1	42.04	2	1	1	1	1	0	0	1	1	0	0	1	0	0	0	0	0	0	0	0	0	0	0	0	0	0
1	1	62	44.85	161.6	17.1743	2	11.35	13.99	5	1	1	2	1	2	131	2	2	35	1	39.8	1	0	0	0	0	0	0	1	1	0	0	1	0	0	0	0	0	0	0	0	0	0	0	0	0	0
1	2	51	61.05	165.3	22.3429	2	10.91	13.99	4	1	1	1	1	1	189	1	1	35	1	29.4	1	3	1	3	1	0	0	3	1	0	0	1	2	1	2	1	1	1	1	2	1	2	1	1	1	1
1	1	57	78.9	166.8	28.3586	2	14.09	14	4	1	1	1	1	1	343	1	1	39	1	18.25	1	0	0	1	1	1	1	4	1	0	0	1	0	0	0	0	0	0	0	0	0	0	0	0	0	0
2	1	77	59.4	160.5	23.0588	2	11.73	14	2	1	1	1	2	1	202	1	1	37	1	17	1	0	0	0	0	0	0	0	0	0	0	0	0	0	0	0	0	0	0	0	0	0	0	0	0	0
1	1	44	58.2	170.2	20.0911	2	13.98	14	3	1	1	1	2	1	273	1	1	39	1	16.8	1	0	0	0	0	0	0	0	0	0	0	0	0	0	0	0	0	0	0	0	0	0	0	0	0	0
2	1	20	52.35	172.7	17.5522	2	12.37	14	5	2	1	1	1	1	326	1	1	37	1	33.8	2	0	0	0	0	0	0	1	1	0	0	1	0	0	0	0	0	0	0	0	0	0	0	0	0	0
1	1	75	70.2	172.2	23.674	1	14.25	14	1	1	1	1	1	1	351	1	1	39	1	41.08	2	0	0	0	0	0	0	1	1	0	0	1	1	1	1	1	1	1	1	1	1	1	1	0	0	1
1	1	53	81.6	176.6	26.1643	2	14.34	14	4	1	1	1	1	1	356	1	1	39	1	20	1	3	1	1	1	0	0	4	1	0	0	1	1	1	1	1	0	0	1	0	0	0	0	0	0	0
1	1	72	59.4	166.4	21.4526	3	12.44	14.01	5	2	1	1	1	2	335	1	2	37	1	28.5	2	0	0	2	1	0	0	3	1	0	0	1	0	0	0	0	0	0	0	0	0	0	0	0	0	0
1	1	70	74.5	170.1	25.7482	2	12.27	14.02	4	1	1	1	2	1	178	1	1	37	1	24.6	1	1	1	1	1	0	0	1	1	0	0	1	0	0	0	0	0	0	0	0	0	0	0	0	0	0
1	2	54	49.7	156.5	20.2921	3	10.46	14.02	2	1	1	1	1	2	311	1	2	35	1	18.75	1	0	0	0	0	0	0	0	0	0	0	0	0	0	0	0	0	0	0	0	0	0	0	0	0	0
1	1	72	73.2	168.4	25.8123	3	12.46	14.03	5	1	1	1	1	1	48	1	0	37	1	35.8	2	2	1	2	1	0	0	3	1	0	0	1	0	0	1	1	0	0	1	0	0	1	1	0	0	1
1	1	62	50	166	18.1449	1	14.04	14.04	2	3	1	1	1	2	343	1	2	39	1	30.1	1	1	1	4	1	2	1	2	1	0	0	1	3	1	2	1	0	0	1	3	1	2	1	2	1	1
1	1	69	61.4	168.7	21.5744	3	11.36	14.05	5	2	2	1	2	1	261	1	1	37	1	59	3	1	1	1	1	0	0	2	1	0	0	1	1	1	1	1	0	0	1	0	0	0	0	0	0	0
1	2	61	76	182	22.9441	2	12.1	14.05	5	1	1	1	2	1	285	1	1	37	1	38.6	2	1	1	2	1	0	0	3	1	0	0	1	0	0	0	0	0	0	0	0	0	0	0	0	0	0
1	1	41	71.85	170.4	24.745	1	12.28	14.06	3	2	1	1	2	1	179	1	1	37	1	50	2	0	0	0	0	0	0	1	1	0	0	1	1	1	1	1	0	0	1	1	1	1	1	1	1	1
1	1	48	70.1	172	23.6952	2	12.36	14.06	1	1	1	1	2	1	185	1	1	37	1	44.9	2	3	1	3	1	0	0	3	1	0	0	1	2	1	2	1	2	1	1	0	0	1	1	1	1	1
1	1	69	69.5	175.4	22.5905	3	12.48	14.07	3	2	1	1	3	3	92	1	1	37	1	40	1	1	1	1	1	0	0	1	1	0	0	1	0	0	0	0	0	0	0	0	0	0	0	0	0	0
1	1	78	48	148	21.9138	2	12.26	14.07	2	1	1	1	1	1	290	1	1	37	1	17.8	1	0	0	0	0	0	0	0	0	0	0	0	0	0	0	0	0	0	0	0	0	0	0	0	0	0
1	1	45	77.65	181.7	23.5197	1	12.28	14.08	5	1	1	1	2	1	292	1	1	37	1	39.1	3	1	1	1	1	0	0	2	1	0	0	1	1	1	1	1	1	1	1	1	1	1	1	1	1	1
1	1	63	71.8	169.5	24.9911	2	11.7	14.08	3	2	1	1	3	1	248	1	1	37	1	26.15	1	3	1	1	1	0	0	3	1	0	0	1	0	0	1	1	0	0	1	1	1	2	1	0	0	1
1	1	65	61.15	168.5	21.5376	2	14.13	14.09	1	1	1	1	2	1	235	1	1	39	1	32.12	1	0	0	0	0	0	0	1	1	0	0	1	0	0	0	0	0	0	0	0	0	0	0	0	0	0
1	1	72	61.2	167.1	21.9179	2	10.9	14.1	2	1	1	1	1	1	182	1	1	35	1	19	1	0	0	1	1	1	1	3	1	0	0	1	0	0	0	0	0	0	0	0	0	0	0	0	0	0
2	1	30	66.2	167.1	23.7086	1	10.32	14.1	3	1	1	1	2	1	131	1	1	35	1	20	1	2	1	1	1	0	0	2	1	0	0	1	2	1	2	1	1	1	1	1	1	0	0	0	0	1
2	2	54	54.7	156.6	22.3051	2	9.44	14.1	5	1	1	1	2	1	139	1	1	32	1	24	1	0	0	0	0	0	0	0	0	0	0	0	0	0	0	0	0	0	0	0	0	0	0	0	0	0
2	1	55	82.95	167.5	29.5656	1	11.41	14.1	2	2	1	1	2	1	177	1	1	37	1	13.1	1	2	1	1	1	2	1	4	1	0	0	1	3	1	0	0	0	0	1	0	0	0	0	0	0	0
2	1	37	67.9	181	20.7259	2	12.17	14.1	3	1	1	1	2	1	236	1	1	37	1	20.28	1	0	0	0	0	0	0	1	1	0	0	1	0	0	0	0	0	0	0	0	0	0	0	0	0	0
2	1	62	91.1	170.7	31.2645	1	12.45	14.1	3	1	1	1	1	1	333	1	1	37	1	41.5	2	1	1	1	1	0	0	2	1	0	0	1	1	1	0	0	0	0	1	0	0	0	0	0	0	0
1	1	21	74	183	22.0968	1	11.32	14.11	4	1	1	1	1	1	260	1	1	37	2	36.9	2	1	1	1	1	0	0	3	1	0	0	1	1	1	1	1	0	0	1	1	1	2	1	1	1	1
1	1	20	66.8	174	22.0637	1	11.48	14.11	3	1	1	1	1	1	265	1	1	37	2	37.2	2	2	1	2	1	0	0	3	1	0	0	1	0	0	1	1	0	0	1	0	0	0	0	0	0	0
1	1	53	67.7	168.4	23.8729	3	12.3	14.12	2	1	1	1	2	1	181	1	1	37	1	36.92	1	0	0	0	0	0	0	1	1	0	0	1	0	0	0	0	0	0	0	0	0	0	0	0	0	0
1	1	62	55.9	170.1	19.3198	2	11.64	14.13	4	1	1	1	2	1	149	1	1	37	1	20.5	1	1	1	2	1	0	0	3	1	0	0	1	1	1	1	1	0	0	1	2	1	2	1	1	1	1
1	1	53	64.59	168.5	22.7492	3	12.3	14.14	1	1	1	1	2	1	180	1	1	37	1	44	2	0	0	0	0	3	1	4	1	0	0	1	0	0	0	0	0	0	0	0	0	0	0	0	0	0
1	1	80	76.2	167	27.3226	1	11.85	14.14	4	1	1	1	3	3	116	1	1	37	1	15.4	1	0	0	0	0	0	0	0	0	0	0	0	0	0	0	0	0	0	0	0	0	0	0	0	0	0
1	1	53	77.2	169	27.0299	2	14.28	14.15	5	1	1	1	2	1	224	1	1	39	1	22.2	2	0	0	1	1	0	0	3	1	0	0	1	0	0	0	0	0	0	0	0	0	0	0	0	0	0
2	1	85	44	144	21.2191	3	12.2	14.15	3	2	1	1	2	1	238	1	1	37	1	36	1	0	0	0	0	0	0	1	1	0	0	1	0	0	0	0	0	0	0	0	0	0	0	0	0	0
2	1	46	83	183	24.7843	2	12.05	14.15	4	1	1	1	2	1	249	1	1	37	1	21	1	0	0	0	0	0	0	0	0	0	0	0	0	0	0	0	0	0	0	0	0	0	0	0	0	0
1	2	55	55.2	152.7	23.6734	3	9.19	14.16	5	1	2	1	1	1	254	1	1	32	2	36.4	2	0	0	1	1	0	0	3	1	0	0	1	1	1	1	1	1	1	1	1	1	2	1	2	1	1
1	1	75	50.1	155.1	20.8264	1	9.38	14.17	3	1	1	1	1	2	126	2	2	32	2	41.72	2	3	1	1	1	0	0	4	1	0	0	1	1	1	1	1	0	0	1	0	0	1	1	1	1	1
1	1	56	69.6	164.4	25.7517	2	11.56	14.17	2	1	1	1	1	2	325	1	2	37	2	42.2	1	3	1	3	1	0	0	3	1	0	0	1	1	1	2	1	1	1	1	2	1	0	0	0	0	1
1	1	64	61.85	169	21.6554	3	12.39	14.18	5	1	1	1	1	1	295	1	1	37	1	39.3	3	1	1	1	1	0	0	2	1	0	0	1	1	1	1	1	0	0	1	0	0	0	0	0	0	0
2	2	34	54	154	22.7694	2	9.4	14.19	1	1	1	1	2	1	133	1	1	32	1	34	1	0	0	0	0	0	0	1	1	0	0	1	0	0	0	0	0	0	0	0	0	0	0	0	0	0
1	2	62	55.9	161.8	21.3528	2	14.4	14.19	2	1	1	1	1	1	360	1	1	39	1	21.5	1	2	1	1	1	2	1	3	1	0	0	1	2	1	2	1	1	1	1	0	0	0	0	0	0	0
1	1	80	56.6	168.6	19.9114	1	12.4	14.2	2	2	1	1	2	1	187	1	1	37	1	35	1	1	1	1	1	0	0	1	1	0	0	1	1	1	1	1	1	1	1	1	1	0	0	0	0	1
1	2	82	55	144	26.5239	1	9.3	14.2	1	1	1	1	1	2	131	2	2	32	1	19	1	0	0	0	0	0	0	0	0	0	0	0	0	0	0	0	0	0	0	0	0	0	0	0	0	0
1	1	36	83.7	172.4	28.1612	1	11.45	14.2	3	2	1	1	2	1	141	1	1	37	1	27.5	1	1	1	1	1	0	0	1	1	0	0	1	1	1	1	1	0	0	1	0	0	0	0	0	0	0
2	1	71	63.7	165.5	23.2565	3	11.99	14.2	5	2	1	1	2	1	221	1	1	37	1	13.6	1	0	0	0	0	0	0	1	1	0	0	1	0	0	0	0	0	0	0	0	0	0	0	0	0	0
2	1	63	59	172.2	19.8969	1	11.5	14.2	2	1	1	1	1	1	232	1	1	37	1	46	2	1	1	4	1	0	0	4	1	0	0	1	2	1	2	1	1	1	1	2	1	2	1	1	1	1
2	1	63	62.8	166.4	22.6805	1	12.07	14.2	5	2	1	1	2	1	253	1	1	37	1	70	3	1	1	1	1	0	0	3	1	0	0	1	1	1	1	1	0	0	1	0	0	1	1	0	0	1
1	1	47	75	172	25.3515	2	11.94	14.2	1	1	1	1	1	1	262	1	1	37	1	49	2	0	0	0	0	0	0	1	1	0	0	1	0	0	0	0	0	0	0	0	0	0	0	0	0	0
1	1	73	72.4	170.9	24.7887	2	11.95	14.2	5	1	2	1	1	1	264	1	1	37	1	19.13	1	0	0	1	1	0	0	3	1	0	0	1	0	0	0	0	0	0	0	0	0	0	0	0	0	0
1	2	31	52.3	163	19.6846	1	11.68	14.2	2	2	1	1	1	2	326	1	2	37	1	26	1	0	0	0	0	0	0	1	1	0	0	1	0	0	0	0	0	0	0	0	0	0	0	0	0	0
2	1	44	85	185	24.8356	3	12.43	14.2	1	1	1	1	1	1	331	1	1	37	1	40.5	1	0	0	0	0	0	0	1	1	0	0	1	0	0	0	0	0	0	0	0	0	0	0	0	0	0
2	2	66	61.6	162.5	23.3278	2	11.41	14.2	3	1	1	1	1	1	349	1	1	37	1	24.88	1	0	0	0	0	0	0	0	0	0	0	0	0	0	0	0	0	0	0	0	0	0	0	0	0	0
1	1	60	60.7	173	20.2813	2	14.07	14.21	3	2	1	1	2	1	297	1	1	39	1	18.97	1	1	1	1	1	0	0	3	1	0	0	1	0	0	0	0	0	0	0	0	0	1	1	1	1	1
1	1	32	53	153	22.6409	1	12.4	14.22	4	1	1	1	2	1	296	1	1	37	1	39.4	3	1	1	1	1	0	0	2	1	0	0	1	0	0	0	0	0	0	0	0	0	0	0	0	0	0
1	2	80	53.8	143.2	26.2359	3	10.8	14.22	5	1	1	1	1	1	173	1	1	35	1	21	1	0	0	0	0	0	0	0	0	0	0	0	0	0	0	0	0	0	0	0	0	0	0	0	0	0
1	2	20	48.9	156.1	20.068	1	9.28	14.23	4	1	1	1	2	1	257	1	1	32	2	36.6	2	0	0	1	1	0	0	3	1	0	0	1	1	1	1	1	1	1	1	1	1	0	0	0	0	1
1	1	71	43.8	161.7	16.7515	2	12.39	14.23	2	1	1	1	1	1	301	1	1	37	1	25.8	1	0	0	0	0	0	0	0	0	0	0	0	0	0	0	0	0	0	0	0	0	0	0	0	0	0
1	1	60	65.3	167.9	23.1639	3	14.1	14.23	2	1	1	1	1	2	345	1	2	39	1	18.5	1	0	0	0	0	0	0	0	0	0	0	0	0	0	0	0	0	0	0	0	0	0	0	0	0	0
1	1	50	70.06	166	25.4246	1	14	14.24	2	1	1	1	1	1	335	1	1	39	1	34.04	1	0	0	0	0	1	1	1	1	0	0	1	0	0	0	0	0	0	0	0	0	0	0	0	0	0
1	2	62	75	183	22.3954	2	9.83	14.25	2	1	1	1	1	2	121	2	2	35	1	19.6	1	0	0	0	0	0	0	0	0	0	0	0	0	0	0	0	0	0	0	0	0	0	0	0	0	0
2	1	75	76.95	167.3	27.4927	2	12.09	14.25	1	2	1	1	1	2	131	1	2	37	1	30	1	1	1	1	1	2	1	3	1	0	0	1	1	1	1	1	0	0	1	0	0	0	0	0	0	0
2	2	66	45.45	142.8	22.2883	2	9.64	14.25	3	2	1	1	2	1	175	1	1	32	1	35.4	3	1	1	0	0	0	0	4	1	1	1	1	0	0	0	0	0	0	0	0	0	0	0	0	0	0
1	1	66	75.7	164.9	27.8391	2	11.7	14.25	1	1	1	1	1	1	239	1	1	37	1	30.7	1	0	0	0	0	0	0	0	0	0	0	0	0	0	0	0	0	0	0	0	0	0	0	0	0	0
1	1	26	55.25	176	17.8364	1	12.4	14.26	2	1	2	1	2	1	188	1	1	37	1	19.25	1	1	1	1	1	0	0	3	1	0	0	1	2	1	2	1	2	1	1	0	0	1	1	1	1	1
2	2	23	58.25	164	21.6575	2	12.16	14.26	2	1	1	1	1	1	307	1	1	37	1	20	1	0	0	0	0	0	0	0	0	0	0	0	0	0	0	0	0	0	0	0	0	0	0	0	0	0
1	1	68	79	186	22.835	3	14.3	14.26	1	1	1	1	1	1	353	1	1	39	1	37.24	1	0	0	0	0	0	0	1	1	0	0	1	0	0	0	0	0	0	0	0	0	0	0	0	0	0
1	1	55	68.5	175	22.3673	1	12.3	14.27	2	1	1	1	1	1	294	1	1	37	1	23.78	1	0	0	0	0	0	0	0	0	0	0	0	0	0	0	0	0	0	0	0	0	0	0	0	0	0
1	1	55	84	168	29.7619	1	14.1	14.27	2	1	1	1	1	1	344	1	1	39	2	33.88	1	0	0	2	1	0	0	3	1	0	0	1	0	0	0	0	0	0	0	0	0	0	0	0	0	0
1	1	47	69.3	178.6	21.7255	1	12.43	14.28	3	2	1	1	1	1	306	1	1	37	1	33	1	3	1	2	1	0	0	2	1	0	0	1	2	1	2	1	1	1	1	0	0	1	1	0	0	1
1	2	74	58	144	27.9707	1	9.4	14.28	1	2	1	1	2	1	69	1	1	32	1	26	1	0	0	0	0	0	0	1	1	0	0	1	0	0	0	0	0	0	0	0	0	0	0	0	0	0
1	1	70	77.5	174.2	25.5391	3	11.82	14.28	3	1	1	1	2	1	154	1	1	37	1	41.6	2	0	0	0	0	0	0	1	1	0	0	1	0	0	0	0	0	0	0	0	0	0	0	0	0	0
2	2	76	51.35	142.9	25.1464	2	11.03	14.28	5	2	2	1	2	1	169	1	1	35	1	13	1	0	0	0	0	0	0	1	1	0	0	1	0	0	0	0	0	0	0	0	0	0	0	0	0	0
1	2	52	64.2	169.6	22.3194	1	11.8	14.28	5	1	2	1	2	2	366	1	2	37	1	60	2	1	1	0	0	0	0	1	1	0	0	1	1	1	1	1	0	0	1	2	1	1	1	0	0	1
1	1	53	77	180.1	23.739	3	11.72	14.29	2	1	1	1	1	1	242	1	1	37	1	30.9	1	0	0	0	0	0	0	0	0	0	0	0	0	0	0	0	0	0	0	0	0	0	0	0	0	0
2	2	54	57.4	158.1	22.964	1	11.56	14.29	1	1	1	1	1	1	242	1	1	37	1	18.07	1	0	0	0	0	0	0	0	0	0	0	0	0	0	0	0	0	0	0	0	0	0	0	0	0	0
1	1	69	83.6	169.2	29.2015	2	12.28	14.29	2	2	1	1	1	1	291	1	1	37	1	25.5	1	0	0	0	0	0	0	1	1	0	0	1	0	0	0	0	0	0	0	0	0	0	0	0	0	0
1	1	69	65.25	159.3	25.7128	2	12.02	14.29	2	1	1	1	2	2	368	1	2	37	1	23	1	0	0	0	0	0	0	0	0	0	0	0	0	0	0	0	0	0	0	0	0	0	0	0	0	0
1	2	61	58.4	153.2	24.8826	3	9.34	14.3	5	3	2	1	2	2	354	1	2	32	1	60	3	3	1	2	1	0	0	3	1	0	0	1	2	1	2	1	1	1	1	0	0	1	1	0	0	1
2	1	59	56	163	21.0772	1	10.68	14.3	2	1	1	1	2	1	149	1	1	35	1	22.69	1	0	0	0	0	0	0	1	1	0	0	1	0	0	0	0	0	0	0	0	0	0	0	0	0	0
2	1	56	57	165	20.9366	1	12.5	14.3	1	1	1	1	2	2	169	1	2	37	1	21	1	0	0	0	0	0	0	0	0	0	0	0	0	0	0	0	0	0	0	0	0	0	0	0	0	0
2	1	47	57.4	165.7	20.9058	2	10.77	14.3	5	2	1	1	1	1	179	1	1	35	1	14	1	0	0	0	0	0	0	1	1	0	0	1	0	0	0	0	0	0	0	0	0	0	0	0	0	0
2	1	58	63.7	168.3	22.4891	1	11.66	14.3	4	1	1	1	2	1	195	1	1	37	1	22	1	0	0	0	0	0	0	0	0	0	0	0	0	0	0	0	0	0	0	0	0	0	0	0	0	0
2	1	20	80.65	184.9	23.5901	2	11.5	14.3	2	3	1	1	1	1	233	1	1	37	1	50	2	0	0	0	0	0	0	1	1	0	0	1	0	0	0	0	0	0	0	0	0	0	0	0	0	0
2	1	74	58.3	159.5	22.9164	2	11.57	14.3	1	2	1	1	1	1	243	1	1	37	1	50	1	0	0	0	0	0	0	1	1	0	0	1	0	0	0	0	0	0	0	0	0	0	0	0	0	0
2	2	40	60	189	16.7968	2	10.1	14.3	1	2	1	2	1	2	274	1	2	32	1	17.9	1	1	1	1	1	0	0	3	1	0	0	1	2	1	2	1	2	1	1	2	1	1	1	1	1	1
2	1	71	66.7	164.3	24.7087	2	12.29	14.3	3	2	1	1	1	1	317	1	1	37	1	40	1	0	0	0	0	0	0	1	1	0	0	1	0	0	0	0	0	0	0	0	0	0	0	0	0	0
1	2	59	67.1	153.2	28.5894	2	10.9	14.31	2	1	2	1	1	1	183	1	1	35	1	31	1	0	0	0	0	0	0	0	0	0	0	0	1	1	1	1	1	1	1	1	1	1	1	1	1	1
1	1	46	70.6	172.3	23.7812	2	14.02	14.31	2	2	1	1	1	1	341	1	1	39	1	25	1	3	1	3	1	0	0	3	1	0	0	1	3	1	3	1	3	1	1	2	1	1	1	0	0	1
1	1	80	61.2	157.1	24.797	1	12.45	14.32	5	2	1	1	1	1	47	1	0	37	1	61	3	0	0	1	1	0	0	2	1	0	0	1	0	0	0	0	0	0	0	0	0	0	0	0	0	0
1	1	68	55	175.6	17.8367	3	14.16	14.32	3	1	1	1	1	1	346	1	1	39	1	34.6	1	0	0	0	0	1	1	1	1	0	0	1	0	0	0	0	0	0	0	0	0	0	0	0	0	0
2	1	42	60	164.5	22.1727	2	14.22	14.35	4	1	1	1	2	1	276	1	1	39	1	29	1	1	1	1	1	0	0	2	1	0	0	1	1	1	1	1	0	0	1	1	1	1	1	0	0	1
1	2	69	45.55	161	17.5726	3	11.95	14.35	4	1	1	1	1	1	281	1	1	37	1	38.2	2	1	1	1	1	0	0	3	1	0	0	1	2	1	2	1	2	1	1	0	0	0	0	0	0	0
2	2	54	50.1	160.7	19.4002	1	12.16	14.37	1	2	1	1	1	1	308	1	1	37	1	14.8	1	0	0	0	0	0	0	1	1	0	0	1	0	0	0	0	0	0	0	0	0	0	0	0	0	0
1	1	54	61.5	172.8	20.5962	3	14.35	14.38	5	2	1	1	1	1	357	1	1	39	1	63	2	1	1	0	0	0	0	1	1	0	0	1	0	0	0	0	0	0	0	0	0	0	0	0	0	0
2	1	65	71.3	177.2	22.7071	1	12.3	14.4	4	3	1	1	1	2	133	1	2	37	1	35	2	0	0	1	1	0	0	2	1	0	0	1	0	0	0	0	0	0	0	1	1	2	1	2	1	1
2	1	74	66.45	159.6	26.0873	2	12.11	14.4	5	1	1	1	2	1	232	1	1	37	1	18.9	1	0	0	0	0	0	0	0	0	0	0	0	0	0	0	0	0	0	0	0	0	0	0	0	0	0
2	1	22	41	141	20.6227	1	11.5	14.4	3	2	1	1	1	1	235	1	1	37	1	49.72	1	0	0	0	0	0	0	1	1	0	0	1	0	0	0	0	0	0	0	0	0	0	0	0	0	0
2	1	69	63.25	168	22.41	2	11.72	14.4	2	3	1	1	1	1	262	1	1	37	1	45	1	0	0	1	1	0	0	1	1	0	0	1	0	0	0	0	0	0	0	0	0	0	0	0	0	0
2	2	55	46.2	149.5	20.6709	2	9.6	14.4	2	1	1	1	1	2	349	1	2	32	1	43	2	1	1	1	1	0	0	2	1	0	0	1	1	1	1	1	0	0	1	1	1	0	0	0	0	1
1	2	58	84.55	164.5	31.2451	2	10.9	14.41	2	2	1	1	1	1	184	1	1	35	1	20	1	0	0	0	0	0	0	1	1	0	0	1	1	1	1	1	1	1	1	1	1	2	1	2	1	1
2	1	65	68	175	22.2041	2	12.25	14.41	3	1	2	1	1	1	313	1	1	37	1	43.5	2	0	0	0	0	0	0	1	1	0	0	1	0	0	0	0	0	0	0	0	0	0	0	0	0	0
1	2	77	53.25	157	21.6033	1	9.92	14.44	3	1	1	2	1	1	56	1	1	32	1	23	1	0	0	0	0	0	0	1	1	0	0	1	1	1	1	1	0	0	1	1	1	2	1	2	1	1
2	1	56	69.2	164.4	25.6037	1	10.59	14.45	3	1	1	1	1	1	165	1	1	35	1	26.85	1	0	0	0	0	0	0	0	0	0	0	0	0	0	0	0	0	0	0	0	0	0	0	0	0	0
1	1	58	67.5	163.4	25.2813	2	12.4	14.47	4	1	1	1	2	1	189	1	1	37	1	34.84	1	0	0	0	0	0	0	0	0	0	0	0	0	0	0	0	0	0	0	0	0	0	0	0	0	0
2	1	50	52.15	172.4	17.5461	3	13.8	14.5	3	1	1	1	1	1	60	1	1	39	1	21	1	0	0	0	0	0	0	0	0	0	0	0	0	0	0	0	0	0	0	0	0	0	0	0	0	0
2	1	57	72	172	24.3375	2	13.5	14.5	2	3	1	1	2	2	172	1	2	39	1	39.88	1	0	0	1	1	0	0	1	1	0	0	1	1	1	1	1	0	0	1	1	1	1	1	1	1	1
2	1	61	67.25	162.1	25.5933	2	11.68	14.5	2	2	1	1	2	1	198	1	1	37	2	47.18	1	0	0	0	0	0	0	1	1	0	0	1	0	0	0	0	0	0	0	0	0	0	0	0	0	0
2	2	73	56.2	152.3	24.2291	2	9.46	14.5	5	1	1	1	2	1	302	1	1	32	1	27.4	2	2	1	1	1	0	0	3	1	0	0	1	2	1	2	1	1	1	1	2	1	2	1	1	1	1
2	1	71	71.3	168.4	25.1423	3	12.32	14.5	1	1	1	1	1	1	321	1	1	37	1	29.7	1	0	0	0	0	0	0	0	0	0	0	0	0	0	0	0	0	0	0	0	0	0	0	0	0	0
1	1	65	65.3	163.7	24.3678	2	11	14.5	1	1	1	1	1	2	321	1	2	35	1	33.9	1	1	1	1	1	0	0	3	1	0	0	1	2	1	2	1	2	1	1	0	0	0	0	0	0	0
1	2	39	56.7	165.3	20.7509	1	10.64	14.53	4	2	1	1	1	1	154	1	1	35	1	20	1	0	0	0	0	0	0	1	1	0	0	1	1	1	1	1	0	0	1	0	0	0	0	0	0	0
2	1	72	56.5	160.6	21.9057	2	11.5	14.55	5	1	1	1	2	1	181	1	1	37	1	28	1	0	0	0	0	0	0	0	0	0	0	0	0	0	0	0	0	0	0	0	0	0	0	0	0	0
2	1	38	68.25	178.7	21.3724	1	12.13	14.55	4	1	1	1	1	1	302	1	1	37	1	24	1	1	1	1	1	2	1	3	1	0	0	1	0	0	1	1	0	0	1	0	0	0	0	0	0	0
2	1	71	72.4	169	25.3493	3	12.35	14.55	1	1	1	1	1	1	324	1	1	37	1	18	1	0	0	0	0	0	0	0	0	0	0	0	0	0	0	0	0	0	0	0	0	0	0	0	0	0
2	1	60	62.05	161.5	23.7901	2	12.44	14.56	3	1	1	1	1	2	137	1	2	37	1	27	1	0	0	0	0	0	0	0	0	0	0	0	0	0	0	0	0	0	0	0	0	0	0	0	0	0
1	1	34	68.85	177.9	21.7546	1	14.4	14.56	3	2	1	1	1	1	361	1	1	39	1	29	1	0	0	0	0	0	0	1	1	0	0	1	1	1	1	1	1	1	1	0	0	0	0	0	0	0
2	2	69	55	149	24.7737	3	9.61	14.59	1	1	1	1	2	1	169	1	1	32	1	26	1	0	0	1	1	0	0	1	1	0	0	1	0	0	0	0	0	0	0	0	0	0	0	0	0	0
1	1	43	66.8	168.8	23.444	1	12.77	14.59	3	1	1	1	1	1	321	1	1	39	1	31.48	1	0	0	4	1	0	0	1	1	0	0	1	0	0	0	0	0	0	0	0	0	0	0	0	0	0
1	1	54	68	176.5	21.8283	2	12.12	14.6	5	1	1	1	2	1	286	1	1	37	1	38.7	2	0	0	2	1	0	0	3	1	0	0	1	0	0	0	0	0	0	0	0	0	0	0	0	0	0
2	1	33	68.8	165.6	25.0881	2	13	14.6	1	1	1	2	2	1	67	1	1	37	1	31	1	0	0	0	0	0	0	1	1	0	0	1	0	0	0	0	0	0	0	0	0	0	0	0	0	0
2	1	57	69.2	168.9	24.2575	2	11.63	14.6	3	1	1	1	2	1	193	1	1	37	1	13.5	1	0	0	1	1	0	0	2	1	0	0	1	2	1	2	1	2	1	1	0	0	1	1	0	0	1
1	1	76	56.9	164.7	20.9761	2	10.94	14.6	3	3	1	1	1	1	199	1	1	35	1	69	3	0	0	0	0	0	0	1	1	0	0	1	0	0	0	0	0	0	0	0	0	0	0	0	0	0
2	1	63	57.4	170.1	19.8382	1	11.53	14.6	2	1	1	1	1	1	239	1	1	37	1	15.69	1	0	0	0	0	0	0	0	0	0	0	0	0	0	0	0	0	0	0	0	0	0	0	0	0	0
2	1	56	71.5	170.5	24.5956	1	11.45	14.6	2	1	1	1	1	1	243	1	1	37	1	20.87	1	0	0	0	0	0	0	0	0	0	0	0	0	0	0	0	0	0	0	0	0	0	0	0	0	0
2	1	37	68.2	179.6	21.1432	2	12.15	14.6	2	2	1	1	1	1	306	1	1	37	1	36	1	0	0	1	1	2	1	3	1	0	0	1	1	1	1	1	1	1	1	0	0	0	0	0	0	0
1	1	73	77.4	178.6	24.2649	3	11.62	14.61	1	1	1	1	2	1	147	1	1	37	1	39.8	1	1	1	1	1	0	0	3	1	0	0	1	2	1	1	1	0	0	1	1	1	1	1	1	1	1
1	1	75	73.6	176.3	23.6795	1	14.19	14.61	3	1	1	1	1	1	348	1	1	39	1	23	1	2	1	1	1	2	1	3	1	0	0	1	2	1	2	1	1	1	1	1	1	1	1	1	1	1
1	1	67	73.6	169.5	25.6176	2	12.61	14.62	1	1	1	1	2	1	198	1	1	39	1	29.6	1	1	1	1	1	0	0	3	1	0	0	1	2	1	2	1	2	1	1	2	1	2	1	1	1	1
1	1	60	67.15	167.9	23.8202	2	12.05	14.63	3	2	1	1	1	1	273	1	1	37	1	61	2	0	0	1	1	2	1	3	1	0	0	1	1	1	1	1	1	1	1	0	0	0	0	0	0	0
1	1	41	60.4	175.2	19.6774	1	12.2	14.64	4	2	1	1	1	1	288	1	1	37	2	52	3	0	0	1	1	0	0	2	1	0	0	1	0	0	0	0	0	0	0	0	0	0	0	0	0	0
1	1	64	55	169	19.257	3	12.1	14.65	5	1	1	1	2	1	169	1	1	37	1	35.48	1	0	0	0	0	0	0	1	1	0	0	1	1	1	1	1	1	1	1	1	1	1	1	1	1	1
2	1	60	73.55	164.6	27.1471	2	12.4	14.65	3	2	1	1	2	1	284	1	1	37	1	31.16	1	2	1	1	1	0	0	3	1	0	0	1	2	1	2	1	1	1	1	2	1	2	1	0	0	1
2	1	62	49.65	166.5	17.9098	1	13.53	14.65	4	1	1	1	2	1	322	1	1	39	1	23.8	2	2	1	1	1	1	1	3	1	0	0	1	2	1	2	1	1	1	1	0	0	0	0	0	0	0
1	2	67	45.7	153.8	19.3198	2	10.94	14.66	2	2	1	1	1	1	193	1	1	35	1	21	1	3	1	2	1	0	0	3	1	0	0	1	2	1	2	1	1	1	1	0	0	1	1	1	1	1
1	1	77	76.8	170.4	26.4498	3	12.15	14.67	5	1	1	1	2	1	172	1	1	37	1	43.1	1	2	1	1	1	2	1	3	1	0	0	1	0	0	1	1	0	0	1	0	0	1	1	1	1	1
1	1	64	73.4	169	25.6994	3	12.48	14.68	4	2	1	1	1	1	310	1	1	37	1	23.4	1	4	1	1	1	3	1	4	1	0	0	1	2	1	2	1	1	1	1	0	0	1	1	0	0	1
1	1	62	40	157	16.2278	1	10.94	14.7	3	1	1	1	1	1	200	1	1	35	1	19.72	1	0	0	2	1	0	0	3	1	0	0	1	0	0	0	0	0	0	0	0	0	0	0	0	0	0
2	1	64	61.2	157.9	24.5464	2	10.61	14.7	2	1	1	1	1	1	166	1	1	35	1	15	1	0	0	1	1	0	0	1	1	0	0	1	1	1	1	1	0	0	1	0	0	0	0	0	0	0
2	1	57	67.9	161.7	25.9687	1	11.55	14.7	2	2	1	1	2	1	184	1	1	37	1	13.4	1	0	0	1	1	0	0	1	1	0	0	1	1	1	1	1	1	1	1	1	1	0	0	0	0	1
2	1	20	52.9	173	17.6752	1	12.49	14.7	2	1	1	1	1	1	265	1	1	37	1	44.7	2	0	0	0	0	0	0	1	1	0	0	1	0	0	0	0	0	0	0	0	0	0	0	0	0	0
2	1	47	71.5	181	21.8247	3	12.17	14.7	2	2	1	1	1	1	309	1	1	37	1	14.9	1	0	0	0	0	0	0	1	1	0	0	1	0	0	0	0	0	0	0	0	0	0	0	0	0	0
1	2	52	42.65	153.9	18.007	3	10.94	14.74	5	1	1	1	2	1	129	1	1	35	1	22.5	1	1	1	1	1	0	0	3	1	0	0	1	1	1	1	1	0	0	1	1	1	2	1	1	1	1
2	2	53	66.65	165.7	24.2748	3	12.19	14.75	4	1	1	1	2	1	313	1	1	37	1	25.4	2	1	1	2	1	0	0	3	1	0	0	1	2	1	2	1	1	1	1	2	1	2	1	2	1	1
1	1	63	65.9	166.7	23.7145	1	10.94	14.76	3	1	1	1	2	1	127	1	1	35	1	38.9	1	1	1	1	1	0	0	3	1	0	0	1	2	1	2	1	2	1	1	2	1	1	1	1	1	1
1	1	20	67.4	176.8	21.5623	1	14.17	14.78	2	1	1	1	1	1	347	1	1	39	1	22.5	1	2	1	0	0	0	0	1	1	1	1	1	0	0	0	0	0	0	0	0	0	0	0	0	0	0
1	1	59	82.7	161.2	31.8255	2	10.94	14.8	3	2	1	1	1	1	201	1	1	35	1	28	1	0	0	0	0	0	0	1	1	0	0	1	0	0	0	0	0	0	0	0	0	0	0	0	0	0
2	1	60	76.5	168.4	26.976	2	10.63	14.8	4	1	1	1	1	2	121	1	2	35	1	30	1	0	0	0	0	0	0	0	0	0	0	0	0	0	0	0	0	0	0	0	0	0	0	0	0	0
2	2	26	46	146	21.58	1	10.75	14.8	5	3	1	1	1	1	177	1	1	35	1	31	2	0	0	0	0	0	0	1	1	0	0	1	0	0	0	0	0	0	0	0	0	0	0	0	0	0
2	1	63	82	171	28.0428	1	13.56	14.8	1	1	1	1	2	1	264	1	1	39	1	27.31	1	0	0	0	0	0	0	0	0	0	0	0	0	0	0	0	0	0	0	0	0	0	0	0	0	0
2	2	69	59.4	161.9	22.6617	2	11.55	14.8	5	1	1	1	1	1	308	1	1	37	1	26.2	2	0	0	1	1	0	0	3	1	0	0	1	1	1	1	1	1	1	1	0	0	0	0	0	0	0
1	1	71	74.9	176.1	24.1526	2	12.48	14.81	5	1	1	1	1	1	311	1	1	37	1	15.3	1	0	0	0	0	0	0	0	0	0	0	0	0	0	0	0	0	0	0	0	0	0	0	0	0	0
1	1	24	63.3	169.5	22.0325	1	12.89	14.82	1	1	1	1	1	1	323	1	1	39	1	44.31	2	0	0	0	0	0	0	1	1	0	0	1	0	0	0	0	0	0	0	0	0	0	0	0	0	0
1	1	63	71	164.8	26.1423	3	10.49	14.83	3	1	1	1	1	1	150	1	1	35	1	24	1	0	0	0	0	0	0	0	0	0	0	0	0	0	0	0	0	0	0	0	0	0	0	0	0	0
2	2	52	54.5	160.3	21.2095	2	10.67	14.85	2	1	1	1	2	2	159	1	2	35	1	44.28	2	1	1	1	1	0	0	3	1	0	0	1	0	0	1	1	0	0	1	1	1	1	1	0	0	1
2	1	66	53.3	173.7	17.6656	2	13.6	14.85	5	2	1	1	3	1	323	1	1	39	1	35.8	2	1	1	1	1	0	0	3	1	0	0	1	1	1	0	0	0	0	1	0	0	0	0	0	0	0
1	1	79	68.85	167.1	24.6576	2	14.21	14.86	2	1	1	1	3	3	115	1	1	39	1	27.4	1	0	0	1	1	0	0	3	1	0	0	1	0	0	0	0	0	0	0	0	0	0	0	0	0	0
2	1	77	59	167	21.1553	3	11.56	14.87	3	1	1	1	2	1	187	1	1	37	1	23	1	0	0	0	0	0	0	0	0	0	0	0	0	0	0	0	0	0	0	0	0	0	0	0	0	0
1	1	55	80.4	173.7	26.6475	2	11.42	14.88	2	2	1	1	1	1	282	1	1	37	1	27.19	1	0	0	0	0	0	0	1	1	0	0	1	0	0	0	0	0	0	0	0	0	0	0	0	0	0
1	1	52	83.3	179.3	25.911	2	11.44	14.9	4	1	1	1	2	1	263	1	1	37	1	37.1	2	2	1	2	1	0	0	3	1	0	0	1	0	0	1	1	0	0	1	0	0	1	1	0	0	1
1	1	68	51	166	18.5078	2	11.84	14.9	3	3	1	1	3	3	108	1	1	37	1	21	1	0	0	0	0	0	0	1	1	0	0	1	0	0	0	0	0	0	0	0	0	0	0	0	0	0
2	2	39	65	190	18.0055	2	10.34	14.9	2	1	1	1	2	1	132	1	1	35	1	42	2	0	0	0	0	0	0	1	1	0	0	1	1	1	1	1	1	1	1	1	1	1	1	0	0	1
1	2	56	59	164.3	21.8563	1	11.6	14.9	3	1	1	1	2	1	145	1	1	37	1	20.84	1	0	0	0	0	0	0	0	0	0	0	0	0	0	0	0	0	0	0	0	0	0	0	0	0	0
2	1	54	63.7	163	23.9753	2	11.56	14.9	5	1	1	1	2	1	188	1	1	37	1	25.63	2	0	0	1	1	0	0	2	1	0	0	1	2	1	2	1	2	1	1	1	1	2	1	1	1	1
2	1	79	50	150	22.2222	2	12.21	14.9	2	1	1	1	2	1	239	1	1	37	1	28.28	1	0	0	0	0	0	0	0	0	0	0	0	0	0	0	0	0	0	0	0	0	0	0	0	0	0
2	1	64	76.1	159.5	29.9132	3	13.17	14.9	2	1	1	1	2	1	262	1	1	39	1	28	1	0	0	0	0	0	0	0	0	0	0	0	0	0	0	0	0	0	0	0	0	0	0	0	0	0
2	1	62	70.6	175.3	22.9742	1	14.25	14.9	4	1	1	1	3	1	331	1	1	39	1	22.6	2	0	0	1	1	0	0	3	1	0	0	1	0	0	0	0	0	0	0	0	0	0	0	0	0	0
2	1	72	67.5	168.1	23.8874	3	14.16	14.91	1	1	1	1	1	1	65	1	1	39	1	45.28	2	1	1	0	0	0	0	4	1	0	0	1	1	1	1	1	1	1	1	2	1	2	1	1	1	1
1	1	53	69.85	178.7	21.8735	3	11.5	14.92	2	1	1	1	1	1	318	1	1	37	1	51.97	2	1	1	0	0	0	0	1	1	0	0	1	0	0	0	0	0	0	0	0	0	0	0	0	0	0
2	1	61	68	168	24.093	1	10.1	14.95	2	2	1	1	2	1	118	1	1	35	1	35.3	1	0	0	0	0	0	0	1	1	0	0	1	0	0	0	0	0	0	0	0	0	0	0	0	0	0
2	1	69	65	165	23.8751	2	14.28	14.95	1	1	1	1	2	1	278	1	1	39	1	37	1	0	0	0	0	0	0	1	1	0	0	1	0	0	0	0	0	0	0	0	0	0	0	0	0	0
1	2	20	54.75	165.4	20.013	1	12.25	14.95	4	1	1	1	2	1	291	1	1	37	2	39	2	0	0	1	1	0	0	2	1	0	0	1	0	0	0	0	0	0	0	0	0	0	0	0	0	0
1	1	71	66.1	163.5	24.7267	3	11.52	14.98	1	3	1	1	1	1	225	1	1	37	1	36	1	0	0	0	0	3	1	4	1	1	1	1	0	0	0	0	0	0	0	0	0	0	0	0	0	0
1	1	56	68.2	178	21.5251	2	13.05	15	2	2	1	1	1	1	324	1	1	39	1	63	2												0	0	2	1	2	1	1	2	1	2	1	2	1	1
2	2	72	46	150	20.4444	3	10.31	15	1	1	1	1	1	1	57	1	1	35	1	16	1												0	0	1	1	0	0	1	2	1	2	1	2	1	1
2	1	66	80.5	169.5	28.0192	1	10.74	15	3	1	1	1	2	1	153	1	1	35	1	28.59	1	1	1	0	0	0	0	1	1	1	1	1	0	0	0	0	0	0	0	0	0	0	0	0	0	0
2	1	31	79.2	172.5	26.6163	1	13.6	15	5	1	1	1	3	3	211	1	1	39	1	17.5	1	0	0	0	0	0	0	0	0	0	0	0	0	0	0	0	0	0	0	0	0	0	0	0	0	0
2	1	74	63.95	165.6	23.3195	3	11.7	15	4	1	1	1	1	1	261	1	1	37	1	25	1	0	0	0	0	0	0	0	0	0	0	0	0	0	0	0	0	0	0	0	0	0	0	0	0	0
2	1	66	56.6	159	22.3884	1	11.78	15	3	1	1	1	1	1	269	1	1	37	1	27.5	1	1	1	3	1	0	0	3	1	0	0	1	2	1	2	1	1	1	1	2	1	2	1	2	1	1
2	1	56	69.05	170.6	23.725	1	11.8	15	2	1	1	1	1	1	274	1	1	37	1	35.25	1	1	1	3	1	0	0	3	1	0	0	1	2	1	2	1	1	1	1	2	1	0	0	0	0	1
2	1	77	53	175.5	17.2077	2	14.31	15	2	1	1	1	2	1	279	1	1	39	1	21.94	1	0	0	0	0	0	0	1	1	0	0	1	0	0	0	0	0	0	0	0	0	0	0	0	0	0
1	1	63	67.5	177.2	21.4969	1	12.2	15	3	1	1	1	1	1	283	1	1	37	1	23.84	1	0	0	4	1	0	0	2	1	0	0	1	0	0	0	0	0	0	0	0	0	0	0	0	0	0
1	1	72	75.4	172	25.4867	2	14	15	2	1	1	1	1	2	347	1	2	39	1	18.72	1	0	0	1	1	1	1	3	1	0	0	1	0	0	0	0	0	0	0	0	0	0	0	0	0	0
1	2	44	62.4	158.8	24.7448	1	10.94	15.02	2	1	1	1	4	1	251	1	1	35	1	18	1	0	0	0	0	0	0	0	0	0	0	0	0	0	0	0	0	0	0	0	0	0	0	0	0	0
1	1	34	99.4	184.3	29.2641	1	14	15.02	4	1	1	1	1	2	342	1	2	39	1	21.3	1	0	0	0	0	0	0	1	1	0	0	1	0	0	0	0	0	0	0	0	0	0	0	0	0	0
1	1	72	73.5	169	25.7344	2	11.86	15.05	2	2	1	1	1	1	254	1	1	37	1	28	1	0	0	0	0	0	0	1	1	0	0	1	1	1	1	1	1	1	1	1	1	2	1	2	1	1
2	1	61	60	162	22.8624	1	13.62	15.05	4	1	1	1	2	1	324	1	1	39	1	23.6	2	2	1	1	1	1	1	3	1	0	0	1	2	1	2	1	1	1	1	1	1	2	1	1	1	1
2	1	53	81.85	178.3	25.7464	3	12.48	15.05	3	1	1	1	1	1	335	1	1	37	1	26.87	1	1	1	2	1	0	0	3	1	0	0	1	1	1	1	1	0	0	1	2	1	2	1	1	1	1
1	1	56	69.25	167.2	24.7712	3	14	15.08	3	1	1	1	2	1	285	1	1	39	1	32.2	1	0	0	0	0	0	0	0	0	0	0	0	1	1	1	1	1	1	1	2	1	2	1	1	1	1
1	1	62	57.3	175.3	18.6462	2	11.58	15.1	4	2	1	1	2	1	269	1	1	37	1	57	3	1	1	1	1	0	0	2	1	0	0	1	1	1	1	1	0	0	1	1	1	1	1	1	1	1
2	1	53	76	176	24.5351	3	13.83	15.1	1	1	1	1	1	1	61	1	1	39	1	25	1	0	0	0	0	0	0	0	0	0	0	0	0	0	0	0	0	0	0	0	0	0	0	0	0	0
2	1	58	66.3	168.5	23.3514	1	14	15.1	5	2	1	1	1	2	142	1	2	39	1	42	1	0	0	0	0	0	0	1	1	0	0	1	0	0	0	0	0	0	0	0	0	0	0	0	0	0
1	1	58	89.6	178.8	28.0268	2	11.88	15.1	3	1	1	1	1	1	255	1	1	37	1	40.44	1	0	0	0	0	0	0	1	1	0	0	1	0	0	0	0	0	0	0	0	0	0	0	0	0	0
2	1	69	77.4	170	26.782	2	12.25	15.1	5	3	1	1	1	1	314	1	1	37	1	32	2	4	1	4	1	3	1	4	1	2	1	1	3	1	3	1	2	1	1	2	1	3	1	2	1	1
2	1	65	71.65	180.5	21.9919	1	14.34	15.1	4	2	1	1	3	1	332	1	1	39	1	36.2	3	1	1	1	1	0	0	3	1	0	0	1	0	0	1	1	0	0	1	1	1	1	1	0	0	1
1	1	55	64.55	167.5	23.0074	2	14.25	15.12	2	1	1	1	1	1	350	1	1	39	1	20.53	2	1	1	0	0	0	0	1	1	0	0	1	0	0	0	0	0	0	0	0	0	0	0	0	0	0
1	1	59	88	178.5	27.6189	2	11.6	15.14	3	3	1	1	2	2	362	1	2	37	1	22	2	0	0	1	1	1	1	1	1	1	1	1	0	0	0	0	0	0	0	0	0	0	0	0	0	0
2	1	56	69.4	167.9	24.6183	1	12.27	15.15	2	2	1	1	1	2	132	1	2	37	1	29.12	1	0	0	0	0	0	0	1	1	0	0	1	0	0	0	0	0	0	0	0	0	0	0	0	0	0
1	1	38	75.9	178.8	23.7414	1	14.2	15.15	2	1	1	1	3	1	246	1	1	39	1	31.5	1	1	1	1	1	0	0	1	1	0	0	1	1	1	1	1	1	1	1	0	0	1	1	1	1	1
2	2	52	58.45	157	23.7129	2	11.23	15.15	5	1	1	1	1	1	277	1	1	37	1	29.5	1	1	1	0	0	0	0	1	1	1	1	1	0	0	0	0	0	0	0	0	0	0	0	0	0	0
1	1	73	60	173.9	19.8405	3	14.33	15.16	1	1	1	1	1	1	355	1	1	39	1	25.8	1	0	0	0	0	0	0	0	0	0	0	0	0	0	0	0	0	0	0	0	0	0	0	0	0	0
1	1	67	74.7	166.3	27.0107	2	11.66	15.18	1	1	1	1	2	1	150	1	1	37	1	26.1	1	0	0	0	0	0	0	0	0	0	0	0	0	0	0	0	0	0	0	0	0	0	0	0	0	0
1	1	79	48	167.5	17.1085	3	14.37	15.2	4	1	1	1	1	1	358	1	1	39	1	19.15	1	2	1	0	0	0	0	1	1	1	1	1	0	0	0	0	0	0	0	0	0	0	0	0	0	0
2	1	73	60.25	165.7	21.9438	2	14.37	15.2	2	1	1	1	1	1	68	1	1	39	1	25.16	1	2	1	1	1	0	0	2	1	0	0	1	1	1	1	1	0	0	1	1	1	1	1	1	1	1
1	1	60	60	173.6	19.9091	3	11.92	15.2	3	1	1	1	2	1	162	1	1	37	1	38.84	1	2	1	0	0	0	0	4	1	0	0	1	1	1	1	1	0	0	1	1	1	2	1	0	0	1
2	1	60	69	169	24.1588	2	11.43	15.2	4	1	1	1	1	1	229	1	1	37	1	44.75	2	1	1	1	1	0	0	3	1	0	0	1	2	1	2	1	2	1	1	2	1	2	1	1	1	1
2	1	69	64.9	163.8	24.1889	2	11.8	15.2	5	2	1	1	1	1	275	1	1	37	1	33	2	1	1	1	1	0	0	3	1	0	0	1	0	0	0	0	0	0	0	0	0	0	0	0	0	0
2	1	70	72.7	172.1	24.5455	2	13.66	15.2	5	1	1	1	2	1	325	1	1	39	1	23.4	2	2	1	1	1	1	1	3	1	0	0	1	0	0	1	1	0	0	1	0	0	0	0	0	0	0
1	1	20	60	179	18.726	1	13.9	15.22	5	2	1	1	2	1	249	1	1	39	1	28.29	3	1	1	1	1	0	0	3	1	0	0	1	1	1	1	1	0	0	1	0	0	0	0	0	0	0
1	1	71	52.9	161.7	20.2319	3	11.68	15.24	5	1	1	1	1	1	273	1	1	37	1	37.6	2	2	1	1	1	1	1	3	1	0	0	1	0	0	0	0	0	0	0	1	1	1	1	0	0	1
1	1	67	70.25	174.2	23.1499	2	11.94	15.25	2	1	1	1	1	1	263	1	1	37	1	20.91	1	1	1	2	1	0	0	3	1	0	0	1	0	0	0	0	0	0	0	0	0	0	0	0	0	0
2	1	66	73	167	26.1752	2	11.35	15.25	5	3	1	1	1	1	295	1	1	37	1	33	1	0	0	0	0	0	0	1	1	0	0	1	0	0	0	0	0	0	0	0	0	0	0	0	0	0
2	1	66	74.2	171.1	25.3457	3	13.7	15.25	4	1	1	1	3	1	327	1	1	39	1	23.2	2	1	1	1	1	1	1	3	1	0	0	1	2	1	2	1	2	1	1	2	1	1	1	1	1	1
1	1	67	69.8	173.1	23.2949	2	13.9	15.26	5	3	1	1	2	1	255	1	1	39	1	53.9	2	0	0	1	1	0	0	1	1	0	0	1	1	1	1	1	1	1	1	0	0	0	0	0	0	0
1	1	74	68.95	169.9	23.8862	2	11.7	15.28	2	2	1	1	1	1	240	1	1	37	1	27	1	3	1	1	1	2	1	4	1	0	0	1	1	1	2	1	1	1	1	1	1	1	1	0	0	1
1	1	53	76	165.1	27.8817	3	11	15.3	2	1	1	1	3	3	101	1	1	35	1	36.2	1	0	0	0	0	0	0	1	1	0	0	1	0	0	0	0	0	0	0	0	0	0	0	0	0	0
2	1	56	77	168	27.2817	1	10.16	15.3	4	1	1	1	1	1	72	1	1	35	1	27.2	1	0	0	0	0	0	0	0	0	0	0	0	0	0	0	0	0	0	0	0	0	0	0	0	0	0
1	2	54	60	162	22.8624	1	10.9	15.3	1	1	1	1	1	1	179	1	1	35	1	43.7	2	0	0	0	0	0	0	1	1	0	0	1	0	0	0	0	0	0	0	0	0	0	0	0	0	0
2	1	54	70.9	169	24.8241	2	11.63	15.3	1	1	1	1	2	1	192	1	1	37	1	28.41	1	0	0	0	0	0	0	0	0	0	0	0	0	0	0	0	0	0	0	0	0	0	0	0	0	0
1	1	68	70.4	167.2	25.1826	2	11.96	15.3	3	3	1	1	1	1	266	1	1	37	1	54.2	2	0	0	0	0	0	0	1	1	0	0	1	0	0	0	0	0	0	0	0	0	0	0	0	0	0
2	1	62	67	167	24.0238	2	11.93	15.3	5	1	1	1	1	1	292	1	1	37	1	35.5	1	0	0	1	1	0	0	1	1	0	0	1	1	1	1	1	1	1	1	2	1	2	1	1	1	1
2	1	70	67.6	161.8	25.822	2	12.96	15.3	2	3	1	1	1	1	322	1	1	39	1	40	1	0	0	0	0	0	0	1	1	0	0	1	0	0	0	0	0	0	0	0	0	0	0	0	0	0
2	2	48	66.9	162.7	25.2727	1	11.47	15.3	3	2	1	1	1	1	247	1	1	37	1	13.8	1	0	0	1	1	1	1	1	1	0	0	1	1	1	1	1	1	1	1	1	1	1	1	1	1	1
1	1	70	69.1	160	26.9922	2	11.72	15.32	2	1	1	1	1	1	243	1	1	37	1	19.4	1	0	0	0	0	0	0	0	0	0	0	0	0	0	0	0	0	0	0	0	0	0	0	0	0	0
1	1	51	74.7	171.7	25.3384	2	14.2	15.34	2	1	1	1	2	2	123	1	2	39	1	24	1	1	1	1	1	0	0	1	1	0	0	1	0	0	0	0	0	0	0	0	0	0	0	0	0	0
1	1	74	70.35	167.3	25.1346	1	11	15.35	5	3	1	1	1	1	228	1	1	35	1	31	2	2	1	2	1	0	0	3	1	0	0	1	0	0	1	1	0	0	1	0	0	0	0	0	0	0
2	1	42	66.1	176.6	21.1943	2	13.72	15.35	4	1	1	1	2	1	266	1	1	39	1	27	1	0	0	1	1	0	0	1	1	0	0	1	1	1	1	1	0	0	1	0	0	0	0	0	0	0
2	1	74	62.7	164.4	23.1987	3	14.4	15.35	4	1	1	1	4	1	333	1	1	39	1	22.4	2	0	0	1	1	0	0	3	1	0	0	1	0	0	0	0	0	0	0	0	0	0	0	0	0	0
1	1	70	55.45	160.8	21.4452	2	11.74	15.36	3	1	1	1	1	1	245	1	1	37	1	17.7	1	0	0	0	0	0	0	0	0	0	0	0	0	0	0	0	0	0	0	0	0	0	0	0	0	0
1	1	36	66.5	174.5	21.8389	1	13.81	15.38	3	2	1	1	1	1	330	1	1	39	1	17	1	0	0	0	0	1	1	1	1	0	0	1	0	0	0	0	0	0	0	0	0	0	0	0	0	0
1	2	78	50	149	22.5215	1	13.85	15.4	2	2	1	1	3	3	113	1	1	39	1	35.5	1	0	0	0	0	0	0	1	1	0	0	1	0	0	0	0	0	0	0	0	0	0	0	0	0	0
2	1	67	69.4	157.2	28.0837	3	12.35	15.4	5	1	2	1	2	1	247	1	1	37	1	23	1	0	0	0	0	0	0	0	0	0	0	0	0	0	0	0	0	0	0	0	0	0	0	0	0	0
2	2	56	66.5	176	21.4682	1	11.64	15.4	4	1	1	1	1	1	252	1	1	37	1	27	1	0	0	1	1	0	0	1	1	0	0	1	1	1	1	1	0	0	1	0	0	0	0	0	0	0
1	1	72	53.1	168	18.8138	2	11.98	15.4	2	1	1	1	1	1	267	1	1	37	1	19.68	1	0	0	0	0	0	0	0	0	0	0	0	0	0	0	0	0	0	0	0	0	0	0	0	0	0
2	1	63	56.7	173	18.9448	2	12.01	15.4	2	2	1	1	1	4	337	1	2	37	1	31	1	2	1	1	1	0	0	3	1	0	0	1	2	1	2	1	1	1	1	2	1	2	1	1	1	1
2	1	57	73.7	167.9	26.1436	1	11.59	15.4	4	1	1	1	1	1	247	1	1	37	1	23.75	1	0	0	0	0	0	0	0	0	0	0	0	0	0	0	0	0	0	0	0	0	0	0	0	0	0
1	1	74	80.1	175	26.1551	1	11.76	15.42	2	1	1	1	1	1	248	1	1	37	1	31.7	1	2	1	3	1	0	0	3	1	0	0	1	3	1	3	1	1	1	1	1	1	0	0	0	0	1
1	1	59	68	166.5	24.529	2	11.78	15.44	4	1	1	1	3	3	107	1	1	37	1	18.9	1	0	0	0	0	0	0	1	1	0	0	1	0	0	0	0	0	0	0	0	0	0	0	0	0	0
2	1	63	72.95	168.3	25.7547	2	13.8	15.44	2	1	1	1	1	2	141	1	2	39	1	26.94	1	0	0	0	0	0	0	0	0	0	0	0	0	0	0	0	0	0	0	0	0	0	0	0	0	0
2	1	35	82.1	170	28.4083	1	13.8	15.45	3	1	1	1	1	1	57	1	1	39	1	34	1	1	1	3	1	0	0	3	1	0	0	1	2	1	2	1	1	1	1	2	1	2	1	0	0	1
1	1	61	77.8	168	27.5652	3	12	15.45	3	2	1	1	2	1	233	1	1	37	1	37.5	1	0	0	0	0	0	0	1	1	0	0	1	0	0	0	0	0	0	0	0	0	0	0	0	0	0
2	1	72	62.7	170	21.6955	2	11.68	15.45	2	2	1	1	1	1	258	1	1	37	1	37.16	1	0	0	2	1	0	0	3	1	0	0	1	1	1	1	1	1	1	1	1	1	1	1	1	1	1
1	1	33	60.05	168.9	21.0501	1	11.8	15.46	3	1	1	1	1	1	251	1	1	37	1	29.5	1	0	0	3	1	0	0	1	1	0	0	1	1	1	1	1	1	1	1	1	1	1	1	1	1	1
1	1	73	75.1	167.6	26.7357	3	13.97	15.48	1	1	1	1	2	1	267	1	1	39	1	24.9	1	0	0	3	1	0	0	2	1	0	0	1	1	1	1	1	1	1	1	0	0	1	1	0	0	1
2	1	70	69.6	171.5	23.6636	2	13.8	15.5	3	1	1	1	1	1	58	1	1	39	1	13	1	0	0	0	0	0	0	0	0	0	0	0	0	0	0	0	0	0	0	0	0	0	0	0	0	0
1	1	73	56.25	168.4	19.8353	2	12.06	15.5	2	1	1	1	2	1	167	1	1	37	1	40.76	1	0	0	0	0	0	0	1	1	0	0	1	1	1	1	1	1	1	1	1	1	1	1	1	1	1
2	1	74	46.65	159.9	18.2455	2	11.67	15.5	1	1	1	1	2	1	196	1	1	37	1	41.3	1	0	0	0	0	0	0	1	1	0	0	1	0	0	0	0	0	0	0	0	0	0	0	0	0	0
2	1	64	61.75	173.4	20.5371	1	11.7	15.5	2	2	1	1	2	1	200	1	1	37	1	38	1	0	0	0	0	0	0	1	1	0	0	1	0	0	0	0	0	0	0	0	0	0	0	0	0	0
2	1	74	66.55	170	23.0277	2	11.9	15.5	5	2	1	1	1	1	289	1	1	37	1	17.6	1	1	1	0	0	0	0	1	1	1	1	1	1	1	1	1	1	1	1	0	0	0	0	0	0	0
2	1	34	69.3	175.9	22.3976	1	12.13	15.5	3	1	1	1	1	1	303	1	1	37	1	37	1	0	0	0	0	0	0	1	1	0	0	1	0	0	0	0	0	0	0	0	0	0	0	0	0	0
2	1	22	58.4	174.7	19.1349	2	13.8	15.55	3	1	1	1	1	1	59	1	1	39	1	33	1	1	1	3	1	0	0	3	1	0	0	1	2	1	2	1	1	1	1	1	1	1	1	0	0	1
1	1	71	75.3	168.6	26.4899	3	12.08	15.55	3	2	1	1	2	1	237	1	1	37	2	36.5	1	0	0	1	1	0	0	3	1	0	0	1	0	0	0	0	0	0	0	0	0	0	0	0	0	0
2	1	22	74.7	180	23.0556	1	11.39	15.55	1	1	1	1	2	1	173	1	1	37	1	23.03	1	0	0	0	0	0	0	1	1	0	0	1	0	0	0	0	0	0	0	0	0	0	0	0	0	0
1	1	34	55	155	22.8928	1	11	15.6	3	1	1	1	2	1	135	1	1	35	2	20	1	0	0	0	0	0	0	0	0	0	0	0	0	0	0	0	0	0	0	0	0	0	0	0	0	0
2	1	38	68.4	171	23.3918	1	13.86	15.6	3	2	1	1	2	1	268	1	1	39	1	40.72	1	1	1	1	1	0	0	3	1	0	0	1	1	1	1	1	0	0	1	0	0	0	0	0	0	0
2	1	54	60.89	168.8	21.3698	1	12.72	15.6	3	2	1	1	1	1	298	1	1	39	1	32.81	1	2	1	1	1	0	0	3	1	0	0	1	1	1	1	1	0	0	1	0	0	0	0	0	0	0
1	2	21	55.3	167.8	19.64	1	12.04	15.65	3	2	1	1	2	2	369	1	2	37	1	27.19	1	1	1	1	1	1	1	3	1	0	0	1	2	1	2	1	2	1	1	2	1	2	1	0	0	1
2	1	43	86	186	24.8584	2	14	15.7	4	1	2	1	1	1	64	1	1	39	1	39.44	1	0	0	1	1	0	0	2	1	0	0	1	2	1	2	1	2	1	1	2	1	0	0	0	0	1
1	1	47	76.6	174.6	25.127	2	12.32	15.7	1	1	1	1	2	2	120	1	2	37	1	38.3	1	1	1	1	1	0	0	3	1	0	0	1	0	0	0	0	0	0	0	0	0	0	0	0	0	0
1	1	20	68.1	180	21.0185	1	12.1	15.75	2	2	1	1	1	1	277	1	1	37	1	20.19	1	4	1	1	1	1	1	1	1	1	1	1	2	1	2	1	1	1	1	2	1	2	1	1	1	1
1	1	65	56.2	172.5	18.8868	2	12.12	15.8	2	1	1	1	1	1	279	1	1	37	1	23.87	1	0	0	0	0	0	0	1	1	0	0	1	1	1	1	1	0	0	1	1	1	0	0	0	0	1
2	1	55	53.7	168.4	18.9361	1	12.74	15.8	4	1	1	1	1	1	317	1	1	39	1	24.8	2	1	1	2	1	0	0	3	1	0	0	1	2	1	2	1	2	1	1	1	1	2	1	2	1	1
1	1	40	84.9	174.7	27.8177	1	12.14	15.85	2	1	1	1	2	1	171	1	1	37	1	22.62	1	1	1	1	1	0	0	3	1	0	0	1	3	1	1	1	0	0	1	2	1	1	1	1	1	1
2	1	68	61	161	23.533	2	13.89	15.9	1	1	1	1	1	1	62	1	1	39	1	17.91	1	0	0	0	0	0	0	2	1	0	0	1	0	0	0	0	0	0	0	0	0	0	0	0	0	0
1	1	59	56.35	156.2	23.0957	2	11.5	15.9	5	3	1	1	1	1	224	1	1	37	1	52.7	2	0	0	0	0	0	0	1	1	0	0	1	1	1	1	1	0	0	1	1	1	1	1	1	1	1
1	1	66	57.3	165	21.0468	2	14.37	15.95	5	3	1	1	1	1	359	1	1	39	1	21	2	0	0	0	0	0	0	1	1	0	0	1	0	0	0	0	0	0	0	0	0	0	0	0	0	0
1	1	61	74.9	178.1	23.6132	2	12.5	16	5	3	1	1	2	2	124	1	2	37	1	63	2	0	0	0	0	0	0	1	1	0	0	1	0	0	0	0	0	0	0	0	0	0	0	0	0	0
1	1	54	59.25	164.3	21.9489	3	12.3	16	2	1	1	1	1	1	295	1	1	37	1	32.8	1	0	0	1	1	0	0	1	1	0	0	1	0	0	0	0	0	0	0	0	0	0	0	0	0	0
2	1	75	70.5	171.3	24.0256	2	12.19	16	1	1	1	1	4	1	297	1	1	37	1	29.94	1	3	1	2	1	0	0	3	1	0	0	1	3	1	2	1	1	1	1	2	1	1	1	1	1	1
2	2	38	68	191	18.6398	1	11.75	16.1	4	1	1	1	2	2	173	1	2	37	1	24	1	2	1	1	1	2	1	3	1	0	0	1	0	0	1	1	0	0	1	0	0	0	0	0	0	0
1	1	57	74.15	169.1	25.9313	2	12.45	16.1	5	2	1	1	2	1	193	1	1	37	1	52	3	0	0	0	0	0	0	1	1	0	0	1	0	0	0	0	0	0	0	0	0	0	0	0	0	0
2	1	51	63.15	167.7	22.4547	1	11.49	16.1	2	1	1	1	1	1	259	1	1	37	1	32.25	1	0	0	0	0	0	0	1	1	0	0	1	1	1	1	1	1	1	1	2	1	1	1	0	0	1
2	1	74	65.95	161.2	25.3796	3	11.51	16.15	2	1	1	1	1	1	237	1	1	37	1	30.31	1	0	0	1	1	0	0	1	1	0	0	1	1	1	1	1	1	1	1	1	1	1	1	0	0	1
1	2	52	70	160.6	27.1398	1	11.52	16.22	1	1	1	1	1	1	226	1	1	37	1	30	1	0	0	0	0	0	0	0	0	0	0	0	0	0	0	0	0	0	0	0	0	0	0	0	0	0
2	1	56	73	173	24.3911	1	14.1	16.25	1	1	1	1	2	1	272	1	1	39	1	26.6	1	1	1	1	1	0	0	3	1	0	0	1	1	1	1	1	0	0	1	0	0	0	0	0	0	0
2	1	50	75	169	26.2596	1	11.55	16.25	3	1	1	1	2	1	186	1	1	37	1	26.44	1	0	0	0	0	0	0	0	0	0	0	0	0	0	0	0	0	0	0	0	0	0	0	0	0	0
2	1	58	62.25	171.1	21.2637	1	12.81	16.3	4	1	1	1	1	1	318	1	1	39	1	24.6	2	0	0	1	1	0	0	3	1	0	0	1	0	0	0	0	0	0	0	0	0	0	0	0	0	0
2	1	65	55.5	168.5	19.5476	1	11.42	16.3	3	1	1	1	1	1	358	1	1	37	1	23.6	1	2	1	4	1	0	0	4	1	0	0	1	2	1	3	1	2	1	1	2	1	2	1	0	0	1
2	1	77	52	152	22.5069	3	11.39	16.35	1	1	1	1	2	1	174	1	1	37	1	33.4	1	0	0	0	0	0	0	1	1	0	0	1	0	0	0	0	0	0	0	0	0	0	0	0	0	0
2	1	74	60.6	164.4	22.4217	3	12.87	16.35	4	1	1	1	1	1	334	2	1	39	1	22.2	2	3	1	2	1	0	0	3	1	0	0	1	3	1	2	1	1	1	1	0	0	2	1	1	1	1
2	1	69	69	171	23.597	2	12.1	16.4	3	2	1	1	2	1	283	1	1	37	1	29.13	1	0	0	1	1	0	0	1	1	0	0	1	0	0	0	0	0	0	0	0	0	0	0	0	0	0
2	1	77	63.15	167.4	22.5353	3	11.63	16.4	3	2	1	1	1	1	251	1	1	37	1	18.8	1	0	0	0	0	0	0	1	1	0	0	1	0	0	0	0	0	0	0	0	0	0	0	0	0	0
2	1	48	82	173	27.3982	1	14.2	16.45	4	1	1	1	2	1	275	1	1	39	1	22	1	0	0	0	0	0	0	0	0	0	0	0	0	0	0	0	0	0	0	0	0	0	0	0	0	0
2	1	42	76.9	175.4	24.9958	2	14.26	16.5	2	2	1	1	2	1	277	1	1	39	1	35.5	1	0	0	0	0	0	0	1	1	0	0	1	0	0	0	0	0	0	0	0	0	0	0	0	0	0
2	1	58	75.9	168.3	26.7962	1	11.65	16.5	4	1	1	1	1	1	254	1	1	37	1	28.92	1	0	0	0	0	0	0	0	0	0	0	0	0	0	0	0	0	0	0	0	0	0	0	0	0	0
2	1	69	73.35	162	27.9492	3	11.41	16.52	1	1	1	1	1	1	331	1	1	37	1	40	1	1	1	1	1	0	0	2	1	0	0	1	1	1	1	1	0	0	1	1	1	1	1	1	1	1
2	1	47	60.2	169.2	21.0279	3	11.69	16.55	2	1	1	1	3	1	293	1	1	37	1	26.22	1	2	1	3	1	0	0	3	1	0	0	1	0	0	1	1	0	0	1	0	0	0	0	0	0	0
2	1	55	74	174	24.4418	1	14.3	16.6	3	1	1	1	1	1	67	1	1	39	1	20.94	1	2	1	1	1	0	0	2	1	0	0	1	0	0	0	0	0	0	0	0	0	0	0	0	0	0
2	1	20	94.5	172.9	31.6113	2	11.71	16.64	3	1	1	1	3	1	291	1	1	37	1	34.19	1	0	0	2	1	0	0	3	1	0	0	1	1	1	1	1	1	1	1	1	1	1	1	0	0	1
1	1	67	63	175.4	20.4777	2	14.22	16.69	2	2	1	1	1	2	346	1	2	39	1	25	1	0	0	0	0	0	0	1	1	0	0	1	0	0	0	0	0	0	0	0	0	0	0	0	0	0
2	1	62	90.7	177.2	28.8855	1	12.2	16.7	1	1	1	1	2	1	237	1	1	37	1	35	1	0	0	1	1	0	0	1	1	0	0	1	0	0	0	0	0	0	0	0	0	0	0	0	0	0
2	1	58	61.8	166.5	22.2926	1	14.5	16.75	2	1	1	1	1	1	69	1	1	39	1	19.25	1	0	0	2	1	0	0	3	1	0	0	1	1	1	1	1	1	1	1	1	1	1	1	0	0	1
2	1	52	60	165.5	21.9056	2	11.75	16.75	2	1	1	1	2	1	226	1	1	37	1	18.34	1	0	0	1	1	0	0	2	1	0	0	1	1	1	1	1	0	0	1	0	0	0	0	0	0	0
2	1	57	57	165.6	20.7852	2	11.73	16.83	2	1	1	1	2	1	208	1	1	37	1	26	1	0	0	0	0	0	0	0	0	0	0	0	0	0	0	0	0	0	0	0	0	0	0	0	0	0
1	1	44	72.2	184.4	21.2332	1	12	16.99	3	1	1	1	1	1	271	1	1	37	1	20	1	0	0	0	0	0	0	0	0	0	0	0	0	0	0	0	0	0	0	0	0	0	0	0	0	0
1	1	75	69.4	177	22.152	1	12.35	17	2	3	1	1	1	1	299	1	1	37	1	50	2	0	0	1	1	2	1	3	1	0	0	1	1	1	1	1	1	1	1	0	0	1	1	0	0	1
2	1	81	65.25	163.2	24.4985	2	12.3	17.3	2	1	1	1	1	1	319	1	1	37	1	22.16	1	1	1	3	1	0	0	3	1	0	0	1	1	1	1	1	0	0	1	1	1	1	1	0	0	1
1	1	45	85.15	179.9	26.3101	2	14.31	17.5	3	1	1	1	1	1	354	1	1	39	1	22.5	1	1	1	1	1	0	0	1	1	0	0	1	1	1	1	1	0	0	1	1	1	2	1	2	1	1
1	1	67	80.05	162.8	30.2032	2			5	1	1	1	3	4	49	1	0	37	1	23.8	1												0	0	0	0	0	0	0	1	1	1	1	1	1	1
2	2	83	43	143	21.0279	2			3	3	1	2	1	1	57	1	1	32	1	37	2	0	0	0	0	0	0	1	1	0	0	1	0	0	0	0	0	0	0	0	0	0	0	0	0	0
1	1	48	74.1	164.8	27.2837	2			1	1	1	2	1	1	59	1	1	37	1	22	1	0	0	0	0	0	0	1	1	0	0	1	0	0	0	0	0	0	0	0	0	0	0	0	0	0
2	2	61	46.15	139	23.8859	3			5	2	1	2	2	1	59	1	1	32	2	35.8	1	1	1	1	1	2	1	3	1	0	0	1	1	1	1	1	0	0	1	0	0	0	0	0	0	0
1	2	58	79	179	24.6559	2			3	1	1	1	2	4	60	1	2	35	1	26.2	1	0	0	0	0	0	0	0	0	0	0	0	0	0	0	0	0	0	0	0	0	0	0	0	0	0
2	1	31	57	142.9	27.9132	1			3	2	1	2	1	1	61	1	1	37	1	41.03	1	0	0	0	0	0	0	1	1	0	0	1	0	0	0	0	0	0	0	0	0	0	0	0	0	0
2	2	72	57.6	148.1	26.2611	3			1	1	1	2	2	1	65	1	1	35	1	41	1	0	0	0	0	0	0	1	1	0	0	1	0	0	0	0	0	0	0	0	0	0	0	0	0	0
1	2	67	43.5	154.3	18.2708	2			1	1	1	2	1	1	68	1	1	32	1	50.61	2	0	0	0	0	0	0	1	1	0	0	1	0	0	0	0	0	0	0	0	0	0	0	0	0	0
1	1	53	69.4	170	24.0138	1			2	1	1	1	4	4	72	1	1	37	1	31.1	1	0	0	0	0	0	0	0	0	0	0	0	1	1	1	1	1	1	1	0	0	2	1	2	1	1
1	2	65	46.4	149.1	20.8719	2			2	1	1	2	3	3	93	1	1	35	1	34.7	1	2	1	1	1	2	1	4	1	0	0	1	2	1	2	1	1	1	1	1	1	1	1	1	1	1
1	2	60	63.3	164.7	23.3355	2			3	1	1	1	2	1	137	1	1	35	1	29.56	1	0	0	0	0	0	0	4	1	0	0	1	0	0	0	0	0	0	0	0	0	0	0	0	0	0
2	2	42	62	187	17.73	1			5	1	1	1	2	2	170	1	2	37	1	26	1	0	0	0	0	0	0	1	1	0	0	1	0	0	0	0	0	0	0	0	0	0	0	0	0	0
1	1	45	66	166	23.9512	1			1	3	1	1	2	1	195	1	1	37	1	59	2	0	0	0	0	0	0	1	1	0	0	1	1	1	1	1	0	0	1	0	0	0	0	0	0	0
1	1	51	72	172	24.3375	2			3	1	1	1	2	1	196	1	1	37	1	34.68	1	0	0	0	0	0	0	0	0	0	0	0	0	0	0	0	0	0	0	0	0	0	0	0	0	0
1	1	42	63	163	23.7118	1			3	2	1	1	2	1	231	1	1	35	1	58	2	0	0	1	1	2	1	4	1	0	0	1	0	0	0	0	0	0	0	0	0	0	0	0	0	0
2	2	78	62.9	153.4	26.7301	2			1	1	1	1	1	1	250	1	1	35	1	24	1	1	1	1	1	2	1	3	1	0	0	1	2	1	2	1	2	1	1	0	0	0	0	0	0	0
2	2	59	53	155.5	21.9187	1			1	1	1	1	1	1	259	1	1	35	1	30	1	0	0	0	0	0	0	0	0	0	0	0	0	0	0	0	0	0	0	0	0	0	0	0	0	0
2	2	62	70.5	155	29.3444	2			2	1	1	1	1	1	268	1	1	35	1	20	1	0	0	0	0	0	0	0	0	0	0	0	0	0	0	0	0	0	0	0	0	0	0	0	0	0
2	1	46	73	164	27.1416	1			3	1	1	1	1	1	271	1	1	37	1	31	1	1	1	4	1	0	0	4	1	0	0	1	0	0	0	0	0	0	0	0	0	0	0	0	0	0
2	1	63	74.7	167	26.7848	2			3	2	1	1	1	1	277	1	1	37	1	14.4	1	0	0	0	0	1	1	1	1	0	0	1	1	1	1	1	0	0	1	0	0	0	0	0	0	0
2	1	53	75.5	173.5	25.0812	3			5	1	1	1	1	1	283	1	1	37	1	32.5	1	0	0	1	1	0	0	1	1	0	0	1	1	1	1	1	1	1	1	2	1	2	1	0	0	1
1	1	56	77	177	24.5779	1			2	1	1	1	1	1	317	1	1	37	1	15	1	0	0	0	0	0	0	0	0	0	0	0	0	0	0	0	0	0	0	0	0	0	0	0	0	0
1	2	55	58.5	154.3	24.5711	1			5	1	1	2	2	1	363	1	1	32	1	35.1	1	2	1	1	1	2	1	4	1	0	0	1	2	1	2	1	1	1	1	1	1	1	1	1	1	1
